# Supplementary material for: Potential drug-drug interactions and their risk factors in pediatric patients admitted to the emergency department of a tertiary care hospital in Mexico
Source: PLoS One. 2018 Jan 5;13(1):e0190882. doi: 10.1371/journal.pone.0190882 (PMC5755936; doi:10.1371/journal.pone.0190882)
Supplement: S2 Table — (XLSX) [file pone.0190882.s004.xlsx]

## Sheet: DATA SET
S2 Table. Original data used for the data analysis
CONSECUTIVE NUMBER OF PATIENT	AGE (MONTHS)	CODED AGE	GENDER	CODED GENDER	HEIGHT (M)	WEIGHT (KG)	STAGES	CODED STAGES	PRE INTERVENTION	INTERVENTION	POST INTERVENTION	PRESENCE ADRs	CODED PRESENCE ADRs	ZIMC	CODED ZIMC	CIE 10	CODED CIE 10	DAYS OF STAY	NUMBER OF PRESCRIBED DRUGS	PRESENCE OF INTERACTION	CODED PRESENCE OF INTERACTION	NUMBER OF TOTAL INTERACTION	NUMBER OF CONTRAINDICATED	PRESENCE OF CONTRAINDICATED	CODED PRESENCE OF CONTRAINDICATED	NUMBER OF SERIOUS	PRESENCE OF SERIOUS	CODED PRESENCE OF SERIOUS	NUMBER OF SIGNIFICANT	PRESENCE OF SIGNIFICANT	CODED PRESENCE OF SIGNIFICANT	NUMBER OF MINOR	PRESENCE OF MINOR	CODED PRESENCE OF MINOR
1	192	3	Masculino	2	1.75	95	POST INTERVENCIÓN	3	0	0	1	NO	0	2.52	3	I10X	9	4	2	NO	0
2	179	3	Masculino	2	1.68	93	POST INTERVENCIÓN	3	0	0	1	NO	0	2.88	3	C910	2	1	3	NO	0
3	156	3	MASCULINO	2	1.63	86.5	PRE INTERVENCIÓN	1	1	0	0	SI	1	3.13	4	C910	2		5	SI	1	1		NO	0		NO	0	1	SI	1		NO	0
4	132	2	FEMENINO	1	1.54	74	PRE INTERVENCIÓN	1	1	0	0	NO	0	3.16	4	G700	6	3	2	SI	1	1		NO	0		NO	0	1	SI	1		NO	0
5	142	2	FEMENINO	1	1.69	72	PRE INTERVENCIÓN	1	1	0	0	SI	1	2.09	3	C910	2	1	3	NO	0
6	217	3	MASCULINO	2	1.8	70	PRE INTERVENCIÓN	1	1	0	0	NO	0	-0.05	2	E141	4	3	4	NO	0
7	204	3	Femenino	1	1.48	70	POST INTERVENCIÓN	3	0	0	1	NO	0	2.43	3	E660	4	3	4	SI	1	8		NO	0	2	SI	1	3	SI	1	3	SI	1
8	204	3	Femenino	1	1.57	69.5	POST INTERVENCIÓN	3	0	0	1	NO	0	1.8	2	Z940	21	2	5	SI	1	6		NO	0	1	SI	1	3	SI	1	2	SI	1
9	216	3	Masculino	2	1.76	67	INTERVENCIÓN	2	0	1	0	SI	1	-0.03	2	C22.0-C7	2	14	8	SI	1	2		NO	0		NO	0	1	SI	1	1	SI	1
10	168	3	FEMENINO	1	1.54	66.5	PRE INTERVENCIÓN	1	1	0	0	NO	0	2.12	3	M32.9	13	2	8	SI	1	18		NO	0	1	SI	1	8	SI	1	9	SI	1
11	216	3	Femenino	1	1.68	66	POST INTERVENCIÓN	3	0	0	1	NO	0	0.64	2	E119	4	2	2	SI	1	1		NO	0		NO	0	1	SI	1		NO	0
12	180	3	Masculino	2	1.8	66	POST INTERVENCIÓN	3	0	0	1	NO	0	0.23	2	D66X	3	1	2	NO	0
13	179	3	MASCULINO	2	1.7	66	PRE INTERVENCIÓN	1	1	0	0	NO	0	1.06	2	D447	3	6	10	SI	1	3		NO	0		NO	0	3	SI	1		NO	0
14	156	3	Femenino	1	1.58	66	POST INTERVENCIÓN	3	0	0	1	NO	0	2.04	3	N938	14	2	2	NO	0
15	204	3	Masculino	2	1.65	65	POST INTERVENCIÓN	3	0	0	1	NO	0	0.89	2	N179	14	3	7	NO	0
16	193	3	FEMENINO	1	1.56	64.5	PRE INTERVENCIÓN	1	1	0	0	NO	0	1.54	2	N180	14	2	2	SI	1	1		NO	0		NO	0		NO	0	1	SI	1
17	204	3	Masculino	2	1.81	64.2	POST INTERVENCIÓN	3	0	0	1	NO	0	-0.63	2	G409	6	2	5	NO	0
18	168	3	MASCULINO	2	1.64	62.5	PRE INTERVENCIÓN	1	1	0	0	NO	0	1.41	2	D66X	3		2	NO	0
19	192	3	Masculino	2	1.65	62	POST INTERVENCIÓN	3	0	0	1	NO	0	0.78	2	D70X	3	5	7	NO	0
20	156	3	FEMENINO	1	1.47	61	PRE INTERVENCIÓN	1	1	0	0	NO	0	2.34	3	N18.9	14	1	5	SI	1	3		NO	0		NO	0	1	SI	1	2	SI	1
21	132	2	Masculino	2	1.65	60	POST INTERVENCIÓN	3	0	0	1	NO	0	1.9	2	J459	10	6	13	SI	1	11		NO	0		NO	0	11	SI	1		NO	0
22	180	3	Femenino	1	1.44	59.5	POST INTERVENCIÓN	3	0	0	1	NO	0	2.08	3	M329	13	2	11	SI	1	6		NO	0	2	SI	1	4	SI	1		NO	0
23	168	3	MASCULINO	2	1.51	59.5	PRE INTERVENCIÓN	1	1	0	0	NO	0	2.03	3	D66X	3	2	2	NO	0
24	181	3	FEMENINO	1	1.68	59	PRE INTERVENCIÓN	1	1	0	0	NO	0	0.22	2	D479	3	4	10	SI	1	14		NO	0	1	SI	1	9	SI	1	4	SI	1
25	168	3	MASCULINO	2	1.52	58.3	PRE INTERVENCIÓN	1	1	0	0	NO	0	1.86	2	D66X	3	2	2	NO	0
26	170	3	Femenino	1	1.6	58	POST INTERVENCIÓN	3	0	0	1	NO	0	0.94	2	J459	10	3	3	NO	0
27	168	3	Masculino	2	1.48	58	POST INTERVENCIÓN	3	0	0	1	NO	0	2.1	3		3	4	7	SI	1	3		NO	0		NO	0	1	SI	1	2	SI	1
28	156	3	MASCULINO	2	1.56	58	PRE INTERVENCIÓN	1	1	0	0	NO	0	1.8	2	D66X	3	3	2	NO	0
29	156	3	MASCULINO	2	1.56	58	PRE INTERVENCIÓN	1	1	0	0	NO	0	1.8	2	D66X	3	3	2	NO	0
30	145	3	Femenino	1	1.58	58	INTERVENCIÓN	2	0	1	0	NO	0	1.61	2	C71.7	2	6	6	SI	1	1		NO	0		NO	0	1	SI	1		NO	0
31	144	3	Masculino	2	1.44	58	POST INTERVENCIÓN	3	0	0	1	NO	0	2.76	3	Q059	17	2	3	SI	1	1		NO	0	1	SI	1		NO	0		NO	0
32	216	3	Femenino	1	1.48	57.5	INTERVENCIÓN	2	0	1	0	SI	1	1.35	2	C91.0	2	6	5	SI	1	5		NO	0	1	SI	1	3	SI	1	1	SI	1
33	156	3	Masculino	2	1.6	57.1	POST INTERVENCIÓN	3	0	0	1	NO	0	1.43	2	J459	10	3	5	SI	1	11		NO	0	2	SI	1	5	SI	1	4	SI	1
34	216	3	MASCULINO	2	1.68	57	PRE INTERVENCIÓN	1	1	0	0	NO	0	-0.58	2	Z940	21	2	5	SI	1	13		NO	0	1	SI	1	10	SI	1	2	SI	1
35	180	3	FEMENINO	1	1.63	57	PRE INTERVENCIÓN	1	1	0	0	NO	0	0.41	2	E250	4	8	3	NO	0
36	156	3	Masculino	2	1.62	57	POST INTERVENCIÓN	3	0	0	1	NO	0	1.27	2	G629	6	3	2	SI	1	1		NO	0		NO	0	1	SI	1		NO	0
37	144	3	Masculino	2	1.44	57	POST INTERVENCIÓN	3	0	0	1	NO	0	2.69	3	Q059	17	2	5	SI	1	6		NO	0	1	SI	1	3	SI	1	2	SI	1
38	204	3	MASCULINO	2	1.63	56	PRE INTERVENCIÓN	1	1	0	0	NO	0	-0.02	2	C499	2	1	4	No	0
39	192	3	Masculino	2	1.68	56	POST INTERVENCIÓN	3	0	0	1	NO	0	-0.26	2	D760	3	5	6	SI	1	1		NO	0		NO	0		NO	0	1	SI	1
40	191	3	Masculino	2	1.58	56	INTERVENCIÓN	2	0	1	0	NO	0	0.7	2	D66X	3	3	4	SI	1	1		NO	0		NO	0		NO	0	1	SI	1
41	180	3	Femenino	1	1.53	55.5	POST INTERVENCIÓN	3	0	0	1	NO	0	1.05	2	C910	2	2	3	NO	0
42	156	3	MASCULINO	2	1.58	55.5	PRE INTERVENCIÓN	1	1	0	0	NO	0	1.41	2	Q282	17	7	10	SI	1	3		NO	0		NO	0	1	SI	1	2	SI	1
43	192	3	MASCULINO	2	1.56	55	PRE INTERVENCIÓN	1	1	0	0	SI	1	0.73	2	C920	2	11	6	SI	1	1		NO	0		NO	0	1	SI	1		NO	0
44	187	3	FEMENINO	1	1.6	55	PRE INTERVENCIÓN	1	1	0	0	NO	0	0.32	2	E142	4	1	3	NO	0
45	188	3	MASCULINO	2	1.52	54.5	PRE INTERVENCIÓN	1	1	0	0	NO	0	1.09	2	N180	14	3	5	SI	1	2		NO	0		NO	0	2	SI	1		NO	0
46	168	3	Masculino	2	1.65	54.5	INTERVENCIÓN	2	0	1	0	NO	0	0.41	2	D47.9	3	8	9	NO	0
47	143	2	Femenino	1	1.55	54.5	INTERVENCIÓN	2	0	1	0	SI	1	1.53	2	C910	2	8	5	NO	0
48	168	3	Femenino	1	1.48	53.2	POST INTERVENCIÓN	3	0	0	1	NO	0	1.39	2	C749 - C	2	5	5	NO	0
49	214	3	Masculino	2	1.63	53	POST INTERVENCIÓN	3	0	0	1	NO	0	-0.66	2	N189	14	2	8	SI	1	1		NO	0		NO	0	1	SI	1		NO	0
50	204	3	Masculino	2	1.66	53	POST INTERVENCIÓN	3	0	0	1	NO	0	-0.79	2	D580	3	4	6	SI	1	1		NO	0		NO	0		NO	0	1	SI	1
51	168	3	MASCULINO	2	1.7	53	PRE INTERVENCIÓN	1	1	0	0	SI	1	-0.3	2	D47X	3	1	15	SI	1	17		NO	0	3	SI	1	7	SI	1	7	SI	1
52	168	3	Femenino	1	1.5	53	INTERVENCIÓN	2	0	1	0	SI	1	1.21	2	C749	2	3	3	NO	0
53	156	3	Masculino	2	1.53	53	INTERVENCIÓN	2	0	1	0	SI	1	1.52	2	C910	2	9	6	SI	1	3		NO	0		NO	0		NO	0	3	SI	1
54	161	3	MASCULINO	2	1.52	52.8	PRE INTERVENCIÓN	1	1	0	0	NO	0	1.46	2	D66X	3	1	4	NO	0
55	192	3	Femenino	1	1.5	52.2	POST INTERVENCIÓN	3	0	0	1	NO	0	0.76	2	M329	13	1	2	SI	1	1		NO	0	1	SI	1		NO	0		NO	0
56	192	3	Femenino	1	1.51	52	POST INTERVENCIÓN	3	0	0	1	SI	1	0.65	2	C819	2	6	6	No	0
57	168	3	Masculino	2	1.64	52	POST INTERVENCIÓN	3	0	0	1	NO	0	0.14	2	I859	9	3	3	NO	0
58	168	3	Femenino	1	1.56	52	POST INTERVENCIÓN	3	0	0	1	NO	0	0.61	2	M329	13	2	15	SI	1	18		NO	0	1	SI	1	15	SI	1	2	SI	1
59	156	3	Masculino	2	1.6	52	POST INTERVENCIÓN	3	0	0	1	NO	0	0.83	2	K519	11	1	3	NO	0
60	204	3	Femenino	1	1.57	51.5	POST INTERVENCIÓN	3	0	0	1	NO	0	-0.05	2	Q225	17	2	5	SI	1	8		NO	0		NO	0	7	SI	1	1	SI	1
61	180	3	MASCULINO	2	1.64	51.5	PRE INTERVENCIÓN	1	1	0	0	NO	0	-0.27	2	C80X	2	2	3	NO	0
62	168	3	MASCULINO	2	1.61	51.5	PRE INTERVENCIÓN	1	1	0	0	SI	1	0.35	2	M089	13	2	5	SI	1	7		NO	0	2	SI	1	2	SI	1	3	SI	1
63	156	3	MASCULINO	2	1.5	51.5	PRE INTERVENCIÓN	1	1	0	0	NO	0	1.58	2	D66X	3	1	4	SI	1	1		NO	0		NO	0	1	SI	1		NO	0
64	192	3	Femenino	1	1.6	51	POST INTERVENCIÓN	3	0	0	1	SI	1	-0.28	2	C819	2	7	10	SI	1	5		NO	0		NO	0	3	SI	1	2	SI	1
65	180	3	Masculino	2	1.68	51	POST INTERVENCIÓN	3	0	0	1	NO	0	-0.78	2	T630	19	3	4	No	0
66	168	3	Femenino	1	1.21	51	POST INTERVENCIÓN	3	0	0	1	NO	0	3.02	4	Q039	17	2	7	SI	1	2		NO	0		NO	0		NO	0	2	SI	1
67	156	3	Femenino	1	1.58	51	INTERVENCIÓN	2	0	1	0	SI	1	0.59	2	C910	2	10	8	SI	1	7		NO	0	1	SI	1	5	SI	1	1	SI	1
68	166	3	MASCULINO	2	1.5	50.8	PRE INTERVENCIÓN	1	1	0	0	NO	0	1.28	2	Q439	17	2	13	SI	1	21		NO	0	5	SI	1	12	SI	1	4	SI	1
69	166	3	Masculino	2	1.67	50.2	POST INTERVENCIÓN	3	0	0	1	NO	0	-0.41	2	Z915	21	3	2	No	0
70	216	3	FEMENINO	1	1.53	50	PRE INTERVENCIÓN	1	1	0	0	NO	0	0.03	2	Z940	21	2	6	SI	1	18		NO	0	1	SI	1	15	SI	1	2	SI	1
71	204	3	Femenino	1	1.56	50	INTERVENCIÓN	2	0	1	0	SI	1	-0.17	2	M329	13	4	5	SI	1	1		NO	0		NO	0	1	SI	1		NO	0
72	174	3	MASCULINO	2	1.71	50	PRE INTERVENCIÓN	1	1	0	0	SI	1	-1.13	1	C850	2	2	9	SI	1	4		NO	0		NO	0	3	SI	1	1	SI	1
73	168	3	MASCULINO	2	1.71	50	PRE INTERVENCIÓN	1	1	0	0	SI	1	-0.95	2	C850	2	2	12	SI	1	11		NO	0	1	SI	1	5	SI	1	5	SI	1
74	168	3	FEMENINO	1	1.6	50	PRE INTERVENCIÓN	1	1	0	0	NO	0	-0.01	2	I10X	9	1	4	No	0
75	168	3	FEMENINO	1	1.49	50	PRE INTERVENCIÓN	1	1	0	0	NO	0	0.94	2	C910	2	2	7	NO	0
76	153	3	Femenino	1	1.55	50	POST INTERVENCIÓN	3	0	0	1	NO	0	0.78	2	Q250	17	3	13	SI	1	15		NO	0	1	SI	1	8	SI	1	6	SI	1
77	132	2	Masculino	2	1.5	50	POST INTERVENCIÓN	3	0	0	1	NO	0	1.94	2	D619	3	1	3	No	0
78	132	2	Masculino	2	1.34	50	INTERVENCIÓN	2	0	1	0	NO	0	2.98	3	D619	3	1	6	SI	1	8		NO	0	1	SI	1	4	SI	1	3	SI	1
79	108	2	Femenino	1	1.3	50	POST INTERVENCIÓN	3	0	0	1	NO	0	3.61	4	G404	6	9	11	SI	1	15		NO	0		NO	0	8	SI	1	7	SI	1
80	156	3	Masculino	2	1.6	49.5	INTERVENCIÓN	2	0	1	0	SI	1	0.47	2	C910	2	3	11	SI	1	2		NO	0		NO	0		NO	0	2	SI	1
81	36	2	Masculino	2	1.63	49.5	POST INTERVENCIÓN	3	0	0	1	NO	0	2.18	4	J459	10	3	4	NO	0
82	132	2	Masculino	2	1.42	49.2	INTERVENCIÓN	2	0	1	0	SI	1	2.42	3	C910	2	2	7	No	0
83	177	3	Femenino	1	1.57	49	POST INTERVENCIÓN	3	0	0	1	NO	0	-0.07	2	D550	3	2	3	NO	0
84	120	2	MASCULINO	2	1.45	48.8	PRE INTERVENCIÓN	1	1	0	0	NO	0	2.45	3	K359	11	1	4	No	0
85	120	2	MASCULINO	2	1.45	48.8	PRE INTERVENCIÓN	1	1	0	0	NO	0	2.45	3	K359	11	1	4	No	0
86	208	3	Femenino	1	1.62	48.6	POST INTERVENCIÓN	3	0	0	1	NO	0	-0.98	2	N19X	14	4	9	SI	1	6		NO	0		NO	0	5	SI	1	1	SI	1
87	180	3	FEMENINO	1	1.58	48.5	PRE INTERVENCIÓN	1	1	0	0	NO	0	-0.29	2	M329	13	1	8	SI	1	9		NO	0	1	SI	1	6	SI	1	2	SI	1
88	168	3	Masculino	2	1.6	48.5	POST INTERVENCIÓN	3	0	0	1	NO	0	-0.03	2	E149	4	2	4	SI	1	1		NO	0		NO	0	1	SI	1		NO	0
89	204	3	Femenino	1	1.54	48	POST INTERVENCIÓN	3	0	0	1	NO	0	-0.28	2	Z940	21	3	10	SI	1	13		NO	0	3	SI	1	10	SI	1		NO	0
90	204	3	Femenino	1	1.48	48	POST INTERVENCIÓN	3	0	0	1	NO	0	0.28	2	E149	4	4	4	SI	1	1		NO	0		NO	0	1	SI	1		NO	0
91	180	3	Femenino	1	1.59	48	POST INTERVENCIÓN	3	0	0	1	NO	0	-0.47	2	E250	4	7	6	SI	1	2		NO	0		NO	0	2	SI	1		NO	0
92	152	3	MASCULINO	2	1.6	48	PRE INTERVENCIÓN	1	1	0	0	NO	0	0.34	2	J459	10	2	4	SI	1	1		NO	0		NO	0	1	SI	1		NO	0
93	132	2	Masculino	2	1.42	48	INTERVENCIÓN	2	0	1	0	SI	1	2.3	3	C910	2	4	10	SI	1	2		NO	0		NO	0		NO	0	2	SI	1
94	165	3	Femenino	1	1.61	47.8	POST INTERVENCIÓN	3	0	0	1	NO	0	-0.38	2	Q256	17	3	7	SI	1	6		NO	0		NO	0	3	SI	1	3	SI	1
95	168	3	FEMENINO	1	1.56	47.7	PRE INTERVENCIÓN	1	1	0	0	NO	0	0.01	2	J359	10	1	3	No	0
96	196	3	MASCULINO	2	1.6	47.5	PRE INTERVENCIÓN	1	1	0	0	NO	0	-0.94	2	N180	14	2	12	SI	1	14		NO	0		NO	0	9	SI	1	5	SI	1
97	176	3	Masculino	2	1.6	47.5	POST INTERVENCIÓN	3	0	0	1	NO	0	-0.43	2	D66X	3	1	3	NO	0
98	176	3	Masculino	2	1.58	47.5	POST INTERVENCIÓN	3	0	0	1	NO	0	-0.21	2	D66X	3	1	2	NO	0
99	173	3	Masculino	2	1.4	47.5	POST INTERVENCIÓN	3	0	0	1	NO	0	1.55	2	Q909	17	3	2	NO	0
100	168	3	Masculino	2	1.43	47.4	INTERVENCIÓN	2	0	1	0	SI	1	1.39	2	C83.5	2	4	6	SI	1	1		NO	0		NO	0		NO	0	1	SI	1
101	182	3	Masculino	2	1.63	47.3	INTERVENCIÓN	2	0	1	0	NO	0	-0.97	2	C80X	2	4	2	NO	0
102	156	3	MASCULINO	2	1.46	47.3	PRE INTERVENCIÓN	1	1	0	0	NO	0	1.4	2	D66X	3	1	4	SI	1	5		NO	0		NO	0	5	SI	1		NO	0
103	180	3	Femenino	1	1.57	47	POST INTERVENCIÓN	3	0	0	1	NO	0	-0.43	2	C749	2	4	7	SI	1	3		NO	0		NO	0	3	SI	1		NO	0
104	180	3	Femenino	1	1.51	47	INTERVENCIÓN	2	0	1	0	NO	0	0.14	2	N12X	14	2	7	SI	1	3		NO	0		NO	0	1	SI	1	2	SI	1
105	148	3	Masculino	2	1.63	47	POST INTERVENCIÓN	3	0	0	1	NO	0	-0.03	2	E109	4	2	4	NO	0
106	144	3	Masculino	2	1.42	47	POST INTERVENCIÓN	3	0	0	1	NO	0	1.94	2	C819	2	4	4	SI	1	3		NO	0		NO	0	2	SI	1	1	SI	1
107	127	2	FEMENINO	1	1.43	47	PRE INTERVENCIÓN	1	1	0	0	NO	0	1.95	2	A064	1	2	4	SI	1	1		NO	0		NO	0		NO	0	1	SI	1
108	108	2	Masculino	2	1.35	47	POST INTERVENCIÓN	3	0	0	1	NO	0	3.39	4	J459	10	3	3	No	0
109	208	3	Femenino	1	1.53	46.3	POST INTERVENCIÓN	3	0	0	1	NO	0	-0.47	2	Z940	21	4	14	SI	1	27		NO	0	3	SI	1	19	SI	1	5	SI	1
110	196	3	MASCULINO	2	1.53	46	PRE INTERVENCIÓN	1	1	0	0	NO	0	-0.43	2	N180	14	3	10	SI	1	14		NO	0		NO	0	10	SI	1	4	SI	1
111	179	3	Femenino	1	1.56	46	INTERVENCIÓN	2	0	1	0	NO	0	-0.48	2	Q969	17	2	4	NO	0
112	144	3	Femenino	1	1.4	46	POST INTERVENCIÓN	3	0	0	1	SI	1	1.69	2	C910	2	8	7	SI	1	2		NO	0		NO	0		NO	0	2	SI	1
113	132	2	MASCULINO	2	1.41	46	PRE INTERVENCIÓN	1	1	0	0	NO	0	2.16	3	D66X	3	2	3	NO	0
114	122	2	Femenino	1	1.52	46	POST INTERVENCIÓN	3	0	0	1	NO	0	1.25	2		3	3	3	NO	0
115	156	3	MASCULINO	2	1.67	45.5	PRE INTERVENCIÓN	1	1	0	0	NO	0	-1.03	1	D67X	3	1	2	NO	0
116	156	3	FEMENINO	1	1.53	45.5	PRE INTERVENCIÓN	1	1	0	0	NO	0	0.24	2	Q439	17	2	4	SI	1	1		NO	0		NO	0	1	SI	1		NO	0
117	213	3	Femenino	1	1.52	45	POST INTERVENCIÓN	3	0	0	1	NO	0	-0.62	2	Q51.8	17	2	5	SI	1	6		NO	0		NO	0	5	SI	1	1	SI	1
118	180	3	Masculino	2	1.62	45	POST INTERVENCIÓN	3	0	0	1	NO	0	-1.28	1	N180	14	1	6	NO	0
119	168	3	Masculino	2	1.59	45	POST INTERVENCIÓN	3	0	0	1	NO	0	-0.57	2	E250	4	5	10	SI	1	12		NO	0		NO	0	7	SI	1	5	SI	1
120	164	3	Femenino	1	1.49	45	POST INTERVENCIÓN	3	0	0	1	NO	0	0.34	2	R51X	18	2	3	NO	0
121	158	3	Masculino	2	1.57	45	POST INTERVENCIÓN	3	0	0	1	SI	1	-0.05	2	C763	2	5	13	SI	1	4		NO	0		NO	0	3	SI	1	1	SI	1
122	156	3	MASCULINO	2	1.5	45	PRE INTERVENCIÓN	1	1	0	0	NO	0	0.72	2	D66X	3		2	NO	0
123	132	2	Femenino	1	1.44	45	POST INTERVENCIÓN	3	0	0	1	NO	0	1.53	2	E031	4	2	6	SI	1	1		NO	0		NO	0	1	SI	1		NO	0
124	151	3	Femenino	1	1.4	44.7	POST INTERVENCIÓN	3	0	0	1	SI	1	1.38	2	C910	2	3	10	SI	1	3		NO	0		NO	0		NO	0	3	SI	1
125	192	3	FEMENINO	1	1.45	44.5	PRE INTERVENCIÓN	1	1	0	0	NO	0	0.16	2	C402	2	2	6	SI	1	1		NO	0		NO	0	1	SI	1		NO	0
126	156	3	Masculino	2	1.45	44.5	INTERVENCIÓN	2	0	1	0	SI	1	1.11	2	C910	2	7	5	NO	0
127	141	2	MASCULINO	2	1.44	44.5	PRE INTERVENCIÓN	1	1	0	0	NO	0	1.54	2	G373	6	1	4	SI	1	3		NO	0		NO	0	3	SI	1		NO	0
128	180	3	Femenino	1	1.52	44	POST INTERVENCIÓN	3	0	0	1	NO	0	-0.44	2	N12X	14	3	11	SI	1	4		NO	0	1	SI	1	1	SI	1	2	SI	1
129	180	3	Femenino	1	1.45	44	INTERVENCIÓN	2	0	1	0	NO	0	0.25	2	D479	3		6	NO	0
130	160	3	Masculino	2	0.98	44	POST INTERVENCIÓN	3	0	0	1	NO	0	4.93	4	N180	14	2	14	SI	1	9		NO	0	1	SI	1	6	SI	1	2	SI	1
131	156	3	Femenino	1	1.57	44	INTERVENCIÓN	2	0	1	0	NO	0	-0.4	2	E74.4	4	3	4	NO	0
132	132	2	FEMENINO	1	1.4	44	PRE INTERVENCIÓN	1	1	0	0	NO	0	1.72	2	Q851	17	6	9	SI	1	10		NO	0		NO	0	4	SI	1	6	SI	1
133	190	3	Masculino	2	1.57	43.5	POST INTERVENCIÓN	3	0	0	1	NO	0	-1.27	1	D66X	3	2	3	NO	0
134	156	3	Masculino	2	1.51	43.5	POST INTERVENCIÓN	3	0	0	1	NO	0	0.37	2	J459	10	2	7	SI	1	4		NO	0		NO	0	4	SI	1		NO	0
135	156	3	MASCULINO	2	1.5	43.5	PRE INTERVENCIÓN	1	1	0	0	NO	0	0.47	2	D66X	3	1	2	NO	0
136	144	3	MASCULINO	2	1.48	43.5	PRE INTERVENCIÓN	1	1	0	0	NO	0	0.97	2	D66X	3	1	2	NO	0
137	190	3	Masculino	2	1.54	43	POST INTERVENCIÓN	3	0	0	1	NO	0	-1.01	1	D66X	3	3	3	SI	1	1		NO	0		NO	0	1	SI	1		NO	0
138	156	3	Masculino	2	1.45	43	INTERVENCIÓN	2	0	1	0	SI	1	0.88	2	C910	2	4	5	SI	1	2		NO	0		NO	0		NO	0	2	SI	1
139	156	3	Masculino	2	1.4	43	POST INTERVENCIÓN	3	0	0	1	SI	1	1.33	2	C910	2	4	6	SI	1	3		NO	0		NO	0	1	SI	1	2	SI	1
140	144	3	MASCULINO	2	1.46	43	PRE INTERVENCIÓN	1	1	0	0	NO	0	1.08	2	D66X	3	1	5	NO	0
141	137	2	Masculino	2	1.47	43	POST INTERVENCIÓN	3	0	0	1	SI	1	1.15	2	C910	2	2	6	SI	1	1		NO	0		NO	0	1	SI	1		NO	0
142	132	2	Masculino	2	1.43	43	INTERVENCIÓN	2	0	1	0	SI	1	1.62	2	C40.0 -	2	3	6	SI	1	1		NO	0		NO	0		NO	0	1	SI	1
143	131	2	MASCULINO	2	1.32	43	PRE INTERVENCIÓN	1	1	0	0	NO	0	2.5	3	C719	2	1	7	SI	1	1		NO	0		NO	0		NO	0	1	SI	1
144	170	3	FEMENINO	1	1.45	42.5	PRE INTERVENCIÓN	1	1	0	0	SI	1	0.19	2	M329	13	1	28	SI	1	45	1	SI	1	8	SI	1	22	SI	1	14	SI	1
145	144	3	Femenino	1	1.53	42.5	INTERVENCIÓN	2	0	1	0	NO	0	0.07	2	M329	13	3	3	No	0
146	204	3	FEMENINO	1	1.4	42	PRE INTERVENCIÓN	1	1	0	0	SI	1	0.13	2	D432	3	3	3	NO	0
147	180	3	FEMENINO	1	1.54	42	PRE INTERVENCIÓN	1	1	0	0	NO	0	-1.03	1	K220	11	2	5	SI	1	1		NO	0		NO	0		NO	0	1	SI	1
148	144	3	Masculino	2	1.42	42	POST INTERVENCIÓN	3	0	0	1	NO	0	1.29	2	Q031	17	3	2	No	0
149	188	3	Masculino	2	1.56	41.8	POST INTERVENCIÓN	3	0	0	1	NO	0	-1.48	1	D66X	3	2	3	NO	0
150	188	3	Masculino	2	1.56	41.8	POST INTERVENCIÓN	3	0	0	1	NO	0	-1.48	1	D66X	3	1	3	NO	0
151	132	2	Femenino	1	1.47	41.8	POST INTERVENCIÓN	3	0	0	1	NO	0	0.83	2	G401	6	2	4	SI	1	5		NO	0	1	SI	1	3	SI	1	1	SI	1
152	183	3	FEMENINO	1	1.48	41.6	PRE INTERVENCIÓN	1	1	0	0	NO	0	-0.51	2			3	19	SI	1	20		NO	0	1	SI	1	9	SI	1	10	SI	1
153	180	3	Femenino	1	1.48	41.5	POST INTERVENCIÓN	3	0	0	1	NO	0	-0.48	2	F329	5	2	2	No	0
154	218	3	MASCULINO	2	1.71	41	PRE INTERVENCIÓN	1	1	0	0	NO	0	-4.06	1	N180	14	3	15	SI	1	27		NO	0	1	SI	1	18	SI	1	8	SI	1
155	204	3	Femenino	1	1.38	41	POST INTERVENCIÓN	3	0	0	1	NO	0	0.16	2	Z940	21	10	17	SI	1	8		NO	0		NO	0	6	SI	1	2	SI	1
156	192	3	Femenino	1	1.57	41	POST INTERVENCIÓN	3	0	0	1	NO	0	-1.75	1	E149	4	2	3	NO	0
157	168	3	FEMENINO	1	1.58	41	PRE INTERVENCIÓN	1	1	0	0	NO	0	-1.42	1	N180	14	3	8	SI	1	1		NO	0		NO	0		NO	0	1	SI	1
158	168	3	FEMENINO	1	1.58	41	PRE INTERVENCIÓN	1	1	0	0	NO	0	-1.42	1	N180	14	3	6	SI	1	1		NO	0		NO	0		NO	0	1	SI	1
159	168	3	Masculino	2	1.34	41	POST INTERVENCIÓN	3	0	0	1	NO	0	1.3	2	Z940	21	5	10	SI	1	3		NO	0	2	SI	1	1	SI	1		NO	0
160	154	3	Femenino	1	1.53	41	POST INTERVENCIÓN	3	0	0	1	SI	1	-0.39	2	M329	13	2	13	SI	1	25		NO	0	1	SI	1	17	SI	1	7	SI	1
161	120	2	Femenino	1	1.48	41	POST INTERVENCIÓN	3	0	0	1	NO	0	0.89	2	D141	3	2	5	SI	1	2		NO	0		NO	0		NO	0	2	SI	1
162	132	2	Masculino	2	1.4	40.5	POST INTERVENCIÓN	3	0	0	1	NO	0	1.51	2		3	6	5	SI	1	2		NO	0		NO	0	1	SI	1	1	SI	1
163	204	3	Masculino	2	1.42	40.3	POST INTERVENCIÓN	3	0	0	1	NO	0	-0.46	2	N189	14	2	14	SI	1	10		NO	0	1	SI	1	4	SI	1	5	SI	1
164	192	3	Femenino	1	1.43	40	INTERVENCIÓN	2	0	1	0	NO	0	-0.41	2	N180	14	6	9	SI	1	2		NO	0		NO	0	2	SI	1		NO	0
165	187	3	Femenino	1	1.45	40	POST INTERVENCIÓN	3	0	0	1	NO	0	-0.56	2	Q251	17	3	8	SI	1	28		NO	0	5	SI	1	19	SI	1	4	SI	1
166	180	3	FEMENINO	1	1.6	40	PRE INTERVENCIÓN	1	1	0	0	SI	1	-2.15	1	G404	6	2	6	SI	1	8		NO	0		NO	0	5	SI	1	3	SI	1
167	168	3	Masculino	2	1.62	40	POST INTERVENCIÓN	3	0	0	1	SI	1	-2.18	1	C835	2	8	13	SI	1	9		NO	0		NO	0	6	SI	1	3	SI	1
168	144	3	Femenino	1	1.2	40	POST INTERVENCIÓN	3	0	0	1	NO	0	2.48	3	D610	3	3	4	NO	0
169	135	2	Masculino	2	1.58	40	POST INTERVENCIÓN	3	0	0	1	NO	0	-0.6	2	J90X	10	2	2	NO	0
170	96	2	Masculino	2	1.36	40	POST INTERVENCIÓN	3	0	0	1	NO	0	2.67	3	K85X	11	5	9	SI	1	2		NO	0		NO	0	1	SI	1	1	SI	1
171	144	3	Masculino	2	1.5	39.2	POST INTERVENCIÓN	3	0	0	1	NO	0	-0.06	2	D66X	3	1	2	NO	0
172	160	3	Masculino	2	1.34	39	POST INTERVENCIÓN	3	0	0	1	NO	0	1.18	2	Z940	21	5	11	SI	1	1		NO	0		NO	0	1	SI	1		NO	0
173	144	3	Femenino	1	1.59	39	INTERVENCIÓN	2	0	1	0	SI	1	-1.31	1	C910	2	14	10	No	0
174	132	2	Masculino	2	1.49	39	POST INTERVENCIÓN	3	0	0	1	SI	1	0.32	2	C419	2	1	4	SI	1	1		NO	0		NO	0	1	SI	1		NO	0
175	108	2	FEMENINO	1	1.47	39	PRE INTERVENCIÓN	1	1	0	0	NO	0	0.89	2	D691	3	1	2	NO	0
176	93	2	Femenino	1	1.2	39	POST INTERVENCIÓN	3	0	0	1	NO	0	3.67	4	Q858	17	2	5	SI	1	3		NO	0		NO	0	1	SI	1	2	SI	1
177	218	3	MASCULINO	2	1.55	38.8	PRE INTERVENCIÓN	1	1	0	0	SI	1	-2.72	1	N180	14	3	14	SI	1	39		NO	0	4	SI	1	19	SI	1	16	SI	1
178	180	3	FEMENINO	1	0.84	38.5	PRE INTERVENCIÓN	1	1	0	0	NO	0	5.6	4	M329	13	4	9	SI	1	11		NO	0		NO	0	6	SI	1	5	SI	1
179	156	3	MASCULINO	2	1.42	38.5	PRE INTERVENCIÓN	1	1	0	0	SI	1	0.37	2	Z433	21	13	13	SI	1	17		NO	0		NO	0	15	SI	1	2	SI	1
180	96	2	FEMENINO	1	1.28	38.5	PRE INTERVENCIÓN	1	1	0	0	NO	0	2.74	3	D487	3	1	3	No	0
181	96	2	MASCULINO	2	1.27	38.5	PRE INTERVENCIÓN	1	1	0	0	SI	1	3.35	4	C910	2	6	5	NO	0
182	48	2	MASCULINO	2	1.08	38.4	PRE INTERVENCIÓN	1	1	0	0	SI	1	10.72	4	C499	2	6	13	SI	1	3		NO	0		NO	0	1	SI	1	2	SI	1
183	144	3	Femenino	1	1.24	38.2	POST INTERVENCIÓN	3	0	0	1	SI	1	1.98	2	M412	13	1	2	NO	0
184	204	3	Femenino	1	1.55	38	INTERVENCIÓN	2	0	1	0	NO	0	-2.3	1	G91.9	6	7	14	SI	1	23		NO	0	2	SI	1	11	SI	1	10	SI	1
185	192	3	Masculino	2	1.61	38	POST INTERVENCIÓN	3	0	0	1	NO	0	-3.32	1	D800	3	4	5	NO	0
186	180	3	Femenino	1	1.57	38	POST INTERVENCIÓN	3	0	0	1	NO	0	-2.28	1	K922	11	3	3	NO	0
187	135	2	Femenino	1	1.46	38	POST INTERVENCIÓN	3	0	0	1	SI	1	0.18	2			5	6	NO	0
188	120	2	FEMENINO	1	1.46	38	PRE INTERVENCIÓN	1	1	0	0	NO	0	0.54	2	C910	2	4	6	SI	1	2		NO	0		NO	0		NO	0	2	SI	1
189	116	2	Femenino	1	1.45	38	POST INTERVENCIÓN	3	0	0	1	NO	0	0.73	2	J459	10	3	6	SI	1	1		NO	0		NO	0		NO	0	1	SI	1
190	108	2	MASCULINO	2	1.3	38	PRE INTERVENCIÓN	1	1	0	0	NO	0	2.58	3	D66X	3	1	2	NO	0
191	168	3	FEMENINO	1	1.44	37.5	PRE INTERVENCIÓN	1	1	0	0	NO	0	-0.6	2	M329	13	4	12	SI	1	21		NO	0	4	SI	1	11	SI	1	6	SI	1
192	162	3	FEMENINO	1	1.55	37.5	PRE INTERVENCIÓN	1	1	0	0	NO	0	-1.74	1	N180	14	1	5	NO	0
193	132	2	Femenino	1	1.45	37.5	POST INTERVENCIÓN	3	0	0	1	NO	0	0.26	2		3	5	4	SI	1	3		NO	0		NO	0	3	SI	1		NO	0
194	120	2	FEMENINO	1	1.46	37.2	PRE INTERVENCIÓN	1	1	0	0	SI	1	0.39	2	C910	2	5	5	NO	0
195	204	3	Femenino	1	1.48	37	INTERVENCIÓN	2	0	1	0	SI	1	-1.72	1	C22.0	2	5	8	SI	1	2		NO	0		NO	0	1	SI	1	1	SI	1
196	180	3	MASCULINO	2	1.53	37	PRE INTERVENCIÓN	1	1	0	0	NO	0	-2.14	1	N180	14	1	11	SI	1	9		NO	0		NO	0	6	SI	1	3	SI	1
197	161	3	Masculino	2	1.44	37	INTERVENCIÓN	2	0	1	0	NO	0	-0.33	2	G82.5	6	7	8	NO	0
198	108	2	Masculino	2	1.42	37	POST INTERVENCIÓN	3	0	0	1	NO	0	1.2	2	F840	5	2	2	NO	0
199	84	2	Masculino	2	1.23	37	INTERVENCIÓN	2	0	1	0	NO	0	4.12	4	C71.9	2	3	4	SI	1	4		NO	0	1	SI	1	1	SI	1	2	SI	1
200	78	2	Masculino	2	1.2	37	INTERVENCIÓN	2	0	1	0	NO	0	4.95	4	C71.9	2	3	6	No	0
201	168	3	FEMENINO	1	1.44	36.5	PRE INTERVENCIÓN	1	1	0	0	NO	0	-0.82	2	M329	13	1	16	SI	1	29		NO	0	2	SI	1	17	SI	1	10	SI	1
202	153	3	Femenino	1	1.42	36.5	POST INTERVENCIÓN	3	0	0	1	NO	0	-0.21	2	Q442	17	2	3	SI	1	1		NO	0		NO	0	1	SI	1		NO	0
203	96	2	Masculino	2	1.33	36.5	INTERVENCIÓN	2	0	1	0	SI	1	2.35	3	C920	2	7	6	SI	1	2		NO	0		NO	0		NO	0	2	SI	1
204	192	3	Femenino	1	1.35	36.3	POST INTERVENCIÓN	3	0	0	1	NO	0	-0.28	2	Z940	21	3	7	SI	1	9		NO	0	1	SI	1	7	SI	1	1	SI	1
205	152	3	Femenino	1	1.46	36.2	POST INTERVENCIÓN	3	0	0	1	NO	0	-0.69	2	Z944	21	1	2	SI	1	1		NO	0		NO	0	1	SI	1		NO	0
206	156	3	Masculino	2	1.5	36	POST INTERVENCIÓN	3	0	0	1	NO	0	-1.23	1	I81X	9	3	5	SI	1	4		NO	0		NO	0	4	SI	1		NO	0
207	144	3	MASCULINO	2	1.27	36	PRE INTERVENCIÓN	1	1	0	0	SI	1	1.7	2	C835	2	6	10	SI	1	8		NO	0	1	SI	1	4	SI	1	3	SI	1
208	132	2	Femenino	1	1.51	36	POST INTERVENCIÓN	3	0	0	1	SI	1	-0.74	2	C499	2	4	6	NO	0
209	112	2	Femenino	1	1.19	36	INTERVENCIÓN	2	0	1	0	NO	0	2.73	3	D479	3	4	2	NO	0
210	167	3	MASCULINO	2	1.39	35.6	PRE INTERVENCIÓN	1	1	0	0	NO	0	-0.23	2	N180	14	1	8	SI	1	8		NO	0		NO	0	4	SI	1	4	SI	1
211	108	2	MASCULINO	2	1.37	35.5	PRE INTERVENCIÓN	1	1	0	0	NO	0	1.44	2	D66X	3	1	2	NO	0
212	95	2	Masculino	2	1.28	35.5	INTERVENCIÓN	2	0	1	0	NO	0	2.71	3	D690	3	1	2	NO	0
213	132	2	FEMENINO	1	1.4	35.1	PRE INTERVENCIÓN	1	1	0	0	NO	0	0.29	2	D479	3	1	7	No	0
214	204	3	Femenino	1	1.49	35	INTERVENCIÓN	2	0	1	0	SI	1	-2.33	1	C220	2	7	7	SI	1	1		NO	0		NO	0		NO	0	1	SI	1
215	96	2	Masculino	2	1.28	35	INTERVENCIÓN	2	0	1	0	NO	0	2.59	3	D691	3	2	2	NO	0
216	186	3	MASCULINO	2	1.5	34.5	PRE INTERVENCIÓN	1	1	0	0	SI	1	-2.67	1	C499	2	4	7	SI	1	2		NO	0		NO	0	1	SI	1	1	SI	1
217	158	3	Femenino	1	1.16	34.5	POST INTERVENCIÓN	3	0	0	1	NO	0	1.86	2	D487	3	2	3	No	0
218	120	2	Masculino	2	1.47	34.5	POST INTERVENCIÓN	3	0	0	1	NO	0	-0.29	2	G039	6	2	2	No	0
219	204	3	FEMENINO	1	1.29	34.2	PRE INTERVENCIÓN	1	1	0	0	NO	0	-0.05	2	N180	14	3	7	NO	0
220	156	3	MASCULINO	2	1.43	34	PRE INTERVENCIÓN	1	1	0	0	NO	0	-0.84	2	C910	2	2	10	SI	1	12		NO	0		NO	0	9	SI	1	3	SI	1
221	156	3	Masculino	2	1.4	34	POST INTERVENCIÓN	3	0	0	1	SI	1	-0.44	2	C499	2	2	14	SI	1	1		NO	0		NO	0	1	SI	1		NO	0
222	144	3	Femenino	1	1.47	34	POST INTERVENCIÓN	3	0	0	1	NO	0	-1.13	1	E149	4	4	2	NO	0
223	143	2	Masculino	2	1.38	34	POST INTERVENCIÓN	3	0	0	1	NO	0	0.18	2	N189	14	1	5	No	0
224	132	2	MASCULINO	2	1.33	34	PRE INTERVENCIÓN	1	1	0	0	SI	1	1.02	2	C910	2	4	4	NO	0
225	131	2	MASCULINO	2	1.33	34	PRE INTERVENCIÓN	1	1	0	0	NO	0	1.04	2	C910	2	4	4	NO	0
226	121	2	Masculino	2	1.4	34	POST INTERVENCIÓN	3	0	0	1	NO	0	0.46	2	K766	11	3	3	NO	0
227	108	2	Femenino	1	1.32	34	INTERVENCIÓN	2	0	1	0	SI	1	1.42	2	C80X	2	17	8	SI	1	4		NO	0		NO	0	2	SI	1	2	SI	1
228	102	2	Masculino	2	1.34	34	POST INTERVENCIÓN	3	0	0	1	SI	1	1.57	2	C920	2	4	2	NO	0
229	102	2	Masculino	2	1.13	34	INTERVENCIÓN	2	0	1	0	SI	1	3.91	4	C920	2	4	10	SI	1	5		NO	0		NO	0	1	SI	1	4	SI	1
230	151	3	FEMENINO	1	1.45	33.5	PRE INTERVENCIÓN	1	1	0	0	NO	0	-1.23	1	D610	3	1	5	SI	1	2		NO	0		NO	0	2	SI	1		NO	0
231	96	2	MASCULINO	2	1.26	33.4	PRE INTERVENCIÓN	1	1	0	0	NO	0	2.48	3	K359	11	1	3	No	0
232	168	3	Masculino	2	1.6	33	INTERVENCIÓN	2	0	1	0	NO	0	-4.13	1	Q439	17	6	2	NO	0
233	144	3	MASCULINO	2	1.42	33	PRE INTERVENCIÓN	1	1	0	0	NO	0	-0.64	2	E849	4	5	12	SI	1	8		NO	0	1	SI	1	3	SI	1	4	SI	1
234	108	2	Femenino	1	1.33	33	POST INTERVENCIÓN	3	0	0	1	NO	0	1.12	2	D66X	3	4	4	NO	0
235	108	2	Femenino	1	1.3	33	POST INTERVENCIÓN	3	0	0	1	NO	0	1.42	2	C719	2	2	2	No	0
236	102	2	Masculino	2	1.13	33	INTERVENCIÓN	2	0	1	0	SI	1	3.68	4	C920	2	5	10	SI	1	7		NO	0		NO	0	3	SI	1	4	SI	1
237	132	2	Femenino	1	1.42	32.5	POST INTERVENCIÓN	3	0	0	1	NO	0	-0.56	2	G61.0	6	3	6	SI	1	3		NO	0		NO	0	1	SI	1	2	SI	1
238	108	2	Masculino	2	1.38	32.5	POST INTERVENCIÓN	3	0	0	1	NO	0	0.58	2	G403	6	1	2	NO	0
239	108	2	FEMENINO	1	1.36	32.5	PRE INTERVENCIÓN	1	1	0	0	NO	0	0.7	2	Z489	21	1	5	SI	1	2		NO	0		NO	0	1	SI	1	1	SI	1
240	168	3	Femenino	1	1.52	32	POST INTERVENCIÓN	3	0	0	1	SI	1	-3.12	1	C56X	2	5	13	SI	1	4		NO	0		NO	0	1	SI	1	3	SI	1
241	151	3	Masculino	2	1.43	32	POST INTERVENCIÓN	3	0	0	1	SI	1	-1.31	1	C910	2	4	8	SI	1	1		NO	0		NO	0	1	SI	1		NO	0
242	144	3	FEMENINO	1	1.37	32	PRE INTERVENCIÓN	1	1	0	0	NO	0	-0.43	2	D561	3	1	2	NO	0
243	103	2	FEMENINO	1	1.32	32	PRE INTERVENCIÓN	1	1	0	0	SI	1	1.12	2	E250	4	1	2	NO	0
244	120	2	Femenino	1	1.5	31.6	POST INTERVENCIÓN	3	0	0	1	NO	0	-1.55	1	N180	14	1	3	No	0
245	161	3	Femenino	1	1.5	31.5	POST INTERVENCIÓN	3	0	0	1	SI	1	-2.83	1	C56X	2	6	3	No	0
246	108	2	Femenino	1	1.38	31.5	POST INTERVENCIÓN	3	0	0	1	NO	0	0.23	2	Z489	21	4	3	SI	1	2		NO	0	1	SI	1		NO	0	1	SI	1
247	72	2	FEMENINO	1	1.17	31.5	PRE INTERVENCIÓN	1	1	0	0	NO	0	3.3	4	D432	3	1	4	SI	1	3		NO	0		NO	0	2	SI	1	1	SI	1
248	180	3	Femenino	1	1.57	31	POST INTERVENCIÓN	3	0	0	1	NO	0	-4.18	1	G401	6	1	3	SI	1	3		NO	0		NO	0	3	SI	1		NO	0
249	156	3	Masculino	2	1.5	31	POST INTERVENCIÓN	3	0	0	1	SI	1	-3.02	1	C499	2	5	15	SI	1	9		NO	0	1	SI	1	6	SI	1	2	SI	1
250	108	2	Masculino	2	1.38	31	POST INTERVENCIÓN	3	0	0	1	NO	0	0.14	2	N200	14	1	4	SI	1	1		NO	0		NO	0	1	SI	1		NO	0
251	157	3	Masculino	2	1.45	30.6	POST INTERVENCIÓN	3	0	0	1	SI	1	-2.35	1	C499 - C	2	7	17	SI	1	6		NO	0		NO	0	4	SI	1	2	SI	1
252	143	2	Masculino	2	1.4	30.6	POST INTERVENCIÓN	3	0	0	1	NO	0	-1.09	1	D67X	3	5	4	NO	0
253	144	3	MASCULINO	2	1.44	30	PRE INTERVENCIÓN	1	1	0	0	SI	1	-1.99	1	C910	2	4	5	NO	0
254	144	3	Masculino	2	1.4	30	INTERVENCIÓN	2	0	1	0	SI	1	-1.33	1	C039	2	6	2	No	0
255	144	3	Masculino	2	1.33	30	POST INTERVENCIÓN	3	0	0	1	SI	1	-0.3	2	C492	2	2	9	No	0
256	144	3	Femenino	1	1.29	30	INTERVENCIÓN	2	0	1	0	NO	0	0.01	2	E141	4	3	2	NO	0
257	139	2	Femenino	1	1.3	30	INTERVENCIÓN	2	0	1	0	NO	0	0.03	2	M329	13	1	13	SI	1	13		NO	0	1	SI	1	9	SI	1	3	SI	1
258	132	2	Femenino	1	1.24	30	INTERVENCIÓN	2	0	1	0	SI	1	0.89	2	C910	2	3	6	SI	1	1		NO	0		NO	0		NO	0	1	SI	1
259	96	2	Femenino	1	1.22	30	POST INTERVENCIÓN	3	0	0	1	NO	0	1.88	2	D691	3	1	4	NO	0
260	90	2	FEMENINO	1	1.24	30	PRE INTERVENCIÓN	1	1	0	0	SI	1	1.79	2	C910	2	3	3	NO	0
261	61	2	MASCULINO	2	1.07	30	PRE INTERVENCIÓN	1	1	0	0	NO	0	6.17	4	C910	2	1	6	NO	0
262	164	3	Masculino	2	1.5	29.9	INTERVENCIÓN	2	0	1	0	NO	0	-3.69	1			5	5	SI	1	4		NO	0		NO	0	3	SI	1	1	SI	1
263	94	2	Masculino	2	1.23	29.8	POST INTERVENCIÓN	3	0	0	1	NO	0	2.06	3		3	4	4	SI	1	1		NO	0		NO	0	1	SI	1		NO	0
264	128	2	MASCULINO	2	1.46	29.5	PRE INTERVENCIÓN	1	1	0	0	NO	0	-2.09	1	R590	18	1	6	SI	1	5		NO	0	1	SI	1	3	SI	1	1	SI	1
265	84	2	Femenino	1	1.34	29.5	POST INTERVENCIÓN	3	0	0	1	NO	0	0.58	2	J189	10	1	6	SI	1	5		NO	0	1	SI	1	1	SI	1	3	SI	1
266	168	3	FEMENINO	1	1.34	29	PRE INTERVENCIÓN	1	1	0	0	SI	1	-1.58	1	C910	2	6	8	SI	1	2		NO	0		NO	0	1	SI	1	1	SI	1
267	156	3	FEMENINO	1	1.34	29	PRE INTERVENCIÓN	1	1	0	0	SI	1	-1.25	1	C910	2	11	10	SI	1	4		NO	0		NO	0	4	SI	1		NO	0
268	144	3	MASCULINO	2	1.32	29	PRE INTERVENCIÓN	1	1	0	0	NO	0	-0.47	2	M088	13	1	4	SI	1	4		NO	0		NO	0	2	SI	1	2	SI	1
269	156	3	Femenino	1	1.34	28.75	POST INTERVENCIÓN	3	0	0	1	NO	0	-1.31	1	B24X	1	6	11	SI	1	23		NO	0	2	SI	1	12	SI	1	9	SI	1
270	84	2	MASCULINO	2	1.28	28.5	PRE INTERVENCIÓN	1	1	0	0	NO	0	1.2	2	M303	13	7	3	No	0
271	90	2	Femenino	1	1.22	28.4	POST INTERVENCIÓN	3	0	0	1	NO	0	1.64	2	G401	6	1	9	SI	1	7		NO	0		NO	0	2	SI	1	5	SI	1
272	163	3	FEMENINO	1	1.51	28	PRE INTERVENCIÓN	1	1	0	0	NO	0	-4.14	1	N05X	14	1	21	SI	1	50		NO	0	2	SI	1	35	SI	1	13	SI	1
273	120	2	MASCULINO	2	1.41	28	PRE INTERVENCIÓN	1	1	0	0	NO	0	-1.68	1	J189	10	1	4	SI	1	1		NO	0		NO	0	1	SI	1		NO	0
274	120	2	Femenino	1	1.3	28	POST INTERVENCIÓN	3	0	0	1	NO	0	-0.02	2	Q850	17	4	6	SI	1	6		NO	0		NO	0		NO	0	6	SI	1
275	104	2	Masculino	2	1.33	28	POST INTERVENCIÓN	3	0	0	1	NO	0	-0.07	2	N26X	14	6	5	SI	1	2		NO	0		NO	0	2	SI	1		NO	0
276	96	2	Femenino	1	1.32	28	INTERVENCIÓN	2	0	1	0	SI	1	0.21	2	C220	2	6	5	SI	1	2		NO	0		NO	0	1	SI	1	1	SI	1
277	96	2	Masculino	2	1.32	28	POST INTERVENCIÓN	3	0	0	1	NO	0	0.22	2	S069	19	3	2	NO	0
278	96	2	Masculino	2	1.28	28	INTERVENCIÓN	2	0	1	0	NO	0	0.82	2	G51.0	6	2	7	SI	1	4		NO	0		NO	0	4	SI	1		NO	0
279	84	2	Femenino	1	1.23	28	POST INTERVENCIÓN	3	0	0	1	NO	0	1.53	2	J459	10	1	5	NO	0
280	96	2	Masculino	2	1.3	27.5	INTERVENCIÓN	2	0	1	0	NO	0	0.34	2	I78.0	9	3	4	SI	1	1		NO	0		NO	0	1	SI	1		NO	0
281	121	2	Femenino	1	1.22	27.3	INTERVENCIÓN	2	0	1	0	SI	1	0.73	2	C910	2	4	4	No	0
282	192	3	Femenino	1	1.28	27	POST INTERVENCIÓN	3	0	0	1	SI	1	-1.83	1	Q206	17	2	10	SI	1	6		NO	0	1	SI	1	3	SI	1	2	SI	1
283	168	3	Femenino	1	1.54	27	POST INTERVENCIÓN	3	0	0	1	NO	0	-4.86	1	B24X	1	7	5	SI	1	5		NO	0		NO	0	3	SI	1	2	SI	1
284	132	2	Masculino	2	1.2	27	POST INTERVENCIÓN	3	0	0	1	SI	1	0.84	2	G409	6	2	10	SI	1	3		NO	0		NO	0	3	SI	1		NO	0
285	120	2	FEMENINO	1	1.4	27	PRE INTERVENCIÓN	1	1	0	0	NO	0	-1.75	1	Q031	17		4	SI	1	7		NO	0	1	SI	1	6	SI	1		NO	0
286	156	3	Masculino	2	1.36	26.7	POST INTERVENCIÓN	3	0	0	1	NO	0	-2.41	1	D66X	3	1	2	NO	0
287	141	2	Masculino	2	1.36	26.7	POST INTERVENCIÓN	3	0	0	1	NO	0	-1.92	1	D66X	3	1	2	NO	0
288	108	2	FEMENINO	1	1.33	26.5	PRE INTERVENCIÓN	1	1	0	0	NO	0	-0.64	2	C910	2	1	9	SI	1	4		NO	0	1	SI	1	2	SI	1	1	SI	1
289	83	2	MASCULINO	2	1.17	26.1	PRE INTERVENCIÓN	1	1	0	0	SI	1	2.04	3	C910	2	4	6	NO	0
290	180	3	Masculino	2	1.23	26	POST INTERVENCIÓN	3	0	0	1	NO	0	-1.26	1	N288	14	1	10	SI	1	5		NO	0		NO	0	2	SI	1	3	SI	1
291	157	3	Masculino	2	1.31	26	INTERVENCIÓN	2	0	1	0	NO	0	-1.87	1	E849	4	13	4	NO	0
292	141	2	Masculino	2	1.36	26	POST INTERVENCIÓN	3	0	0	1	NO	0	-2.26	1	D66X	3	1	2	NO	0
293	140	2	Masculino	2	1.36	26	POST INTERVENCIÓN	3	0	0	1	NO	0	-2.23	1	D66X	3	1	2	NO	0
294	140	2	Masculino	2	1.36	26	POST INTERVENCIÓN	3	0	0	1	NO	0	-2.23	1	D66X	3	1	2	NO	0
295	140	2	Masculino	2	1.36	26	POST INTERVENCIÓN	3	0	0	1	NO	0	-2.23	1	D66X	3	1	2	NO	0
296	120	2	Femenino	1	1.34	26	INTERVENCIÓN	2	0	1	0	SI	1	-1.24	1	C910	2	3	6	SI	1	4		NO	0		NO	0	2	SI	1	2	SI	1
297	108	2	MASCULINO	2	1.36	26	PRE INTERVENCIÓN	1	1	0	0	NO	0	-1.47	1	D67X	3	1	2	NO	0
298	87	2	MASCULINO	2	1.25	26	PRE INTERVENCIÓN	1	1	0	0	NO	0	0.71	2	C910	2	4	5	NO	0
299	59	2	Masculino	2	1.05	26	INTERVENCIÓN	2	0	1	0	NO	0	4.74	4	G809	6	3	9	SI	1	1		NO	0		NO	0	1	SI	1		NO	0
300	48	2	Masculino	2	1.07	26	POST INTERVENCIÓN	3	0	0	1	NO	0	4.68	4	N261	14	1	7	No	0
301	95	2	Masculino	2	1.11	25.8	POST INTERVENCIÓN	3	0	0	1	NO	0	2.48	3	B24X	1	2	7	SI	1	12		NO	0		NO	0	10	SI	1	2	SI	1
302	144	3	Masculino	2	1.21	25.5	INTERVENCIÓN	2	0	1	0	SI	1	-0.06	2	C716	2	2	8	SI	1	1		NO	0		NO	0	1	SI	1		NO	0
303	141	2	Femenino	1	1.2	25.5	POST INTERVENCIÓN	3	0	0	1	NO	0	-0.04	2	Z940	21	2	4	SI	1	5		NO	0		NO	0	4	SI	1	1	SI	1
304	123	2	FEMENINO	1	1.33	25.5	PRE INTERVENCIÓN	1	1	0	0	NO	0	-1.36	1	C719	2	10	8	SI	1	7		NO	0		NO	0	6	SI	1	1	SI	1
305	120	2	FEMENINO	1	1.33	25.5	PRE INTERVENCIÓN	1	1	0	0	NO	0	-1.28	1	C719	2	11	20	SI	1	16		NO	0	1	SI	1	11	SI	1	4	SI	1
306	120	2	Femenino	1	1.25	25.5	INTERVENCIÓN	2	0	1	0	SI	1	-0.15	2	C719	2	4	6	No	0
307	108	2	Femenino	1	1.37	25.5	POST INTERVENCIÓN	3	0	0	1	SI	1	-1.63	1	C835	2	1	6	SI	1	6		NO	0		NO	0	3	SI	1	3	SI	1
308	74	2	Masculino	2	1.11	25.5	POST INTERVENCIÓN	3	0	0	1	SI	1	2.95	3	C910	2	4	10	SI	1	16		NO	0	2	SI	1	11	SI	1	3	SI	1
309	144	3	Masculino	2	1.18	25	INTERVENCIÓN	2	0	1	0	SI	1	0.2	2	C716	2	12	10	SI	1	4		NO	0		NO	0	2	SI	1	2	SI	1
310	140	2	Masculino	2	1.36	25	POST INTERVENCIÓN	3	0	0	1	NO	0	-2.74	1	D66X	3	1	2	NO	0
311	140	2	Masculino	2	1.34	25	INTERVENCIÓN	2	0	1	0	NO	0	-2.35	1	D66X	3	1	2	NO	0
312	116	2	FEMENINO	1	1.35	25	PRE INTERVENCIÓN	1	1	0	0	NO	0	-1.7	1	E149	4	1	4	No	0
313	116	2	MASCULINO	2	1.19	25	PRE INTERVENCIÓN	1	1	0	0	SI	1	0.72	2	G373	6	2	13	SI	1	8		NO	0	2	SI	1	6	SI	1		NO	0
314	84	2	Femenino	1	1.18	25	INTERVENCIÓN	2	0	1	0	SI	1	1.3	2	C91.0	2	2	10	SI	1	12		NO	0	1	SI	1	9	SI	1	2	SI	1
315	81	2	MASCULINO	2	1.15	25	PRE INTERVENCIÓN	1	1	0	0	NO	0	2.01	3	D66X	3	2	2	NO	0
316	66	2	MASCULINO	2	1.15	25	PRE INTERVENCIÓN	1	1	0	0	NO	0	2.29	4	I471	9	2	2	SI	1	1		NO	0		NO	0		NO	0	1	SI	1
317	209	3	Femenino	1	1.22	24.5	INTERVENCIÓN	2	0	1	0	NO	0	-1.97	1	E849	4	3	3	NO	0
318	108	2	MASCULINO	2	1.29	24.5	PRE INTERVENCIÓN	1	1	0	0	NO	0	-0.92	2	L930	12	3	6	SI	1	9		NO	0		NO	0	7	SI	1	2	SI	1
319	84	2	Masculino	2	1.11	24.5	INTERVENCIÓN	2	0	1	0	NO	0	2.37	3	D693	3	3	7	SI	1	3		NO	0	1	SI	1	2	SI	1		NO	0
320	80	2	MASCULINO	2	1.24	24.5	PRE INTERVENCIÓN	1	1	0	0	NO	0	0.36	2	D690	3	1	4	SI	1	1		NO	0		NO	0	1	SI	1		NO	0
321	132	2	Femenino	1	1.36	24	POST INTERVENCIÓN	3	0	0	1	NO	0	-2.77	1	N180	14	3	4	SI	1	3		NO	0	1	SI	1	2	SI	1		NO	0
322	132	2	Masculino	2	1.24	24	POST INTERVENCIÓN	3	0	0	1	SI	1	-0.8	2	C716	2	7	20	SI	1	13		NO	0	1	SI	1	10	SI	1	2	SI	1
323	120	2	Femenino	1	1.29	24	INTERVENCIÓN	2	0	1	0	NO	0	-1.28	1	K859	11	3	3	No	0
324	111	2	Masculino	2	1.24	24	POST INTERVENCIÓN	3	0	0	1	NO	0	-0.34	2	C910	2	2	7	SI	1	12		NO	0	1	SI	1	8	SI	1	3	SI	1
325	108	2	Masculino	2	1.35	24	INTERVENCIÓN	2	0	1	0	SI	1	-2.33	1	C22.2	2	11	7	SI	1	2		NO	0		NO	0		NO	0	2	SI	1
326	108	2	Masculino	2	1.23	24	INTERVENCIÓN	2	0	1	0	SI	1	-0.12	2	C910	2	7	10	SI	1	6		NO	0		NO	0	3	SI	1	3	SI	1
327	108	2	Masculino	2	1.2	24	POST INTERVENCIÓN	3	0	0	1	NO	0	0.36	2	D66X	3	1	2	NO	0
328	106	2	FEMENINO	1	1.17	24	PRE INTERVENCIÓN	1	1	0	0	SI	1	0.72	2	C910	2	1	3	NO	0
329	104	2	MASCULINO	2	1.23	24	PRE INTERVENCIÓN	1	1	0	0	NO	0	-0.05	2	G404	6	1	5	SI	1	4		NO	0		NO	0	3	SI	1	1	SI	1
330	96	2	Masculino	2	1.16	24	INTERVENCIÓN	2	0	1	0	NO	0	1.2	2	E849	4	4	3	NO	0
331	91	2	FEMENINO	1	1.24	24	PRE INTERVENCIÓN	1	1	0	0	NO	0	0.04	2	D690	3	2	2	NO	0
332	87	2	MASCULINO	2	1.24	24	PRE INTERVENCIÓN	1	1	0	0	NO	0	0.05	2	C920	2	9	8	SI	1	4		NO	0		NO	0	1	SI	1	3	SI	1
333	80	2	FEMENINO	1	1.19	24	PRE INTERVENCIÓN	1	1	0	0	NO	0	0.89	2		3	3	12	SI	1	4		NO	0		NO	0	1	SI	1	3	SI	1
334	132	2	MASCULINO	2	1.24	23.8	PRE INTERVENCIÓN	1	1	0	0	NO	0	-0.88	2	Q740	17	2	2	NO	0
335	61	2	Masculino	2	1.08	23.7	INTERVENCIÓN	2	0	1	0	SI	1	3.08	4	C039	2	5	4	NO	0
336	180	3	FEMENINO	1	1.21	23.5	PRE INTERVENCIÓN	1	1	0	0	NO	0	-1.89	1	E849	4	1	8	NO	0
337	121	2	FEMENINO	1	1.22	23.5	PRE INTERVENCIÓN	1	1	0	0	NO	0	-0.45	2		3	10	7	SI	1	1		NO	0		NO	0		NO	0	1	SI	1
338	86	2	Masculino	2	1.3	23.5	INTERVENCIÓN	2	0	1	0	NO	0	-1.29	1	D66X	3	2	6	NO	0
339	86	2	Masculino	2	1.21	23.5	INTERVENCIÓN	2	0	1	0	NO	0	0.36	2	D66X	3	1	3	NO	0
340	80	2	FEMENINO	1	1.19	23.5	PRE INTERVENCIÓN	1	1	0	0	NO	0	0.71	2		3	5	6	SI	1	2		NO	0		NO	0		NO	0	2	SI	1
341	60	2	Femenino	1	1.19	23.5	POST INTERVENCIÓN	3	0	0	1	NO	0	0.83	2	C910	2	3	9	SI	1	2		NO	0		NO	0	1	SI	1	1	SI	1
342	88	2	Femenino	1	1.23	23.2	INTERVENCIÓN	2	0	1	0	NO	0	-0.09	2	B019	1	3	2	NO	0
343	158	3	Femenino	1	1.29	23	POST INTERVENCIÓN	3	0	0	1	NO	0	-2.88	1	Q558	17	5	7	SI	1	6		NO	0	1	SI	1	3	SI	1	2	SI	1
344	126	2	Femenino	1	1.18	23	INTERVENCIÓN	2	0	1	0	NO	0	-0.19	2	Q659	17	9	3	NO	0
345	120	2	FEMENINO	1	1.29	23	PRE INTERVENCIÓN	1	1	0	0	NO	0	-1.72	1	Q031	17	1	6	SI	1	15		NO	0	1	SI	1	10	SI	1	4	SI	1
346	108	2	Masculino	2	1.29	23	POST INTERVENCIÓN	3	0	0	1	SI	1	-1.69	1	C910	2	5	2	No	0
347	104	2	Femenino	1	1.32	23	INTERVENCIÓN	2	0	1	0	SI	1	-1.87	1		3	1	6	SI	1	1		NO	0		NO	0		NO	0	1	SI	1
348	98	2	FEMENINO	1	1.25	23	PRE INTERVENCIÓN	1	1	0	0	NO	0	-0.62	2	I471	9	1	2	SI	1	1		NO	0		NO	0		NO	0	1	SI	1
349	90	2	Masculino	2	1.27	23	INTERVENCIÓN	2	0	1	0	SI	1	-1.03	1	R104	18	2	8	SI	1	8		NO	0		NO	0	5	SI	1	3	SI	1
350	84	2	Femenino	1	1.18	23	INTERVENCIÓN	2	0	1	0	SI	1	0.62	2	C910	2	9	7	SI	1	1		NO	0		NO	0		NO	0	1	SI	1
351	82	2	Femenino	1	1.16	23	POST INTERVENCIÓN	3	0	0	1	NO	0	0.93	2	R11X	18	4	5	SI	1	5		NO	0	2	SI	1	1	SI	1	2	SI	1
352	76	2	FEMENINO	1	1.12	23	PRE INTERVENCIÓN	1	1	0	0	SI	1	1.58	2	C910	2	7	3	SI	1	1		NO	0		NO	0		NO	0	1	SI	1
353	72	2	MASCULINO	2	1.15	23	PRE INTERVENCIÓN	1	1	0	0	NO	0	1.38	2	Q442	17	1	4	SI	1	1		NO	0		NO	0	1	SI	1		NO	0
354	68	2	Masculino	2	1.05	23	INTERVENCIÓN	2	0	1	0	NO	0	3.19	4	D690	3	2	3	SI	1	1		NO	0		NO	0	1	SI	1		NO	0
355	8	1	Femenino	1	1.52	23	INTERVENCIÓN	2	0	1	0	NO	0	-5.63	1	G71	6	6	3	NO	0
356	156	3	Femenino	1	1.04	22.5	POST INTERVENCIÓN	3	0	0	1	NO	0	0.7	2	E141	4	2	3	NO	0
357	115	2	FEMENINO	1	1.19	22.5	PRE INTERVENCIÓN	1	1	0	0	NO	0	-0.26	2	B24X	1	1	11	SI	1	15		NO	0		NO	0	12	SI	1	3	SI	1
358	108	2	Femenino	1	1.33	22.5	POST INTERVENCIÓN	3	0	0	1	NO	0	-2.38	1	Q255	17	2	2	NO	0
359	102	2	FEMENINO	1	1.26	22.5	PRE INTERVENCIÓN	1	1	0	0	SI	1	-1.07	1	C419	2	3	7	NO	0
360	100	2	MASCULINO	2	1.2	22.5	PRE INTERVENCIÓN	1	1	0	0	NO	0	-0.14	2	C64X	2	6	16	SI	1	18		NO	0		NO	0	13	SI	1	5	SI	1
361	91	2	FEMENINO	1	1.19	22.5	PRE INTERVENCIÓN	1	1	0	0	SI	1	0.19	2	B24X	1	1	11	SI	1	13		NO	0		NO	0	9	SI	1	4	SI	1
362	85	2	Masculino	2	1.18	22.5	INTERVENCIÓN	2	0	1	0	NO	0	0.44	2	R58X	18	1	3	NO	0
363	84	2	Femenino	1	1.21	22.5	POST INTERVENCIÓN	3	0	0	1	NO	0	-0.02	2	E250	4	3	7	SI	1	6		NO	0		NO	0	6	SI	1		NO	0
364	60	2	Masculino	2	1.21	22.5	POST INTERVENCIÓN	3	0	0	1	NO	0	0.13	2	K359	11	3	4	SI	1	1		NO	0		NO	0		NO	0	1	SI	1
365	180	3	MASCULINO	2	1.42	22	PRE INTERVENCIÓN	1	1	0	0	NO	0	-5.91	1	D67X	3	1	2	NO	0
366	129	2	MASCULINO	2	1.14	22	PRE INTERVENCIÓN	1	1	0	0	NO	0	0.07	2	G934	6	1	9	SI	1	6	1	SI	1	1	SI	1	2	SI	1	2	SI	1
367	120	2	MASCULINO	2	1.19	22	PRE INTERVENCIÓN	1	1	0	0	NO	0	-0.56	2	D66X	3	2	6	SI	1	3		NO	0	1	SI	1	2	SI	1		NO	0
368	81	2	FEMENINO	1	1.1	22	PRE INTERVENCIÓN	1	1	0	0	NO	0	1.44	2	D691	3	1	6	SI	1	1		NO	0		NO	0	1	SI	1		NO	0
369	78	2	FEMENINO	1	1.1	22	PRE INTERVENCIÓN	1	1	0	0	NO	0	1.48	2	D691	3	1	5	SI	1	1		NO	0		NO	0	1	SI	1		NO	0
370	72	2	Femenino	1	1.16	22	POST INTERVENCIÓN	3	0	0	1	NO	0	0.65	2	R11X	18	2	3	SI	1	1		NO	0		NO	0	1	SI	1		NO	0
371	72	2	Femenino	1	1.17	21.8	INTERVENCIÓN	2	0	1	0	NO	0	0.4	2	K226	11	4	4	NO	0
372	72	2	FEMENINO	1	1.1	21.7	PRE INTERVENCIÓN	1	1	0	0	NO	0	1.45	2	D691	3	1	4	NO	0
373	108	2	FEMENINO	1	1.15	21.5	PRE INTERVENCIÓN	1	1	0	0	NO	0	0.08	2	Q442	17	8	14	SI	1	7		NO	0	1	SI	1	6	SI	1		NO	0
374	107	2	Masculino	2	1.38	21.5	INTERVENCIÓN	2	0	1	0	SI	1	-4.36	1	D448	3	6	2	No	0
375	61	2	MASCULINO	2	1.13	21.5	PRE INTERVENCIÓN	1	1	0	0	NO	0	1.13	3	G936	6	8	8	SI	1	3		NO	0		NO	0	1	SI	1	2	SI	1
376	106	2	Masculino	2	1.28	21.2	POST INTERVENCIÓN	3	0	0	1	NO	0	-2.54	1	E149	4	2	3	No	0
377	72	2	FEMENINO	1	1.08	21.2	PRE INTERVENCIÓN	1	1	0	0	NO	0	1.56	2	D691	3	1	3	NO	0
378	192	3	Femenino	1	1.21	21	POST INTERVENCIÓN	3	0	0	1	NO	0	-3.15	1			14	10	SI	1	6		NO	0	2	SI	1	3	SI	1	1	SI	1
379	192	3	Femenino	1	1.12	21	POST INTERVENCIÓN	3	0	0	1	NO	0	-1.69	1	G401	6	11	7	SI	1	7		NO	0	1	SI	1	2	SI	1	4	SI	1
380	108	2	MASCULINO	2	1.3	21	PRE INTERVENCIÓN	1	1	0	0	NO	0	-3.15	1	D66X	3	1	3	NO	0
381	96	2	Femenino	1	1.25	21	POST INTERVENCIÓN	3	0	0	1	NO	0	-1.52	1		3	3	2	NO	0
382	96	2	FEMENINO	1	1.25	21	PRE INTERVENCIÓN	1	1	0	0	SI	1	-1.52	1	C910	2	1	11	SI	1	10		NO	0	2	SI	1	6	SI	1	2	SI	1
383	96	2	Masculino	2	1.22	21	INTERVENCIÓN	2	0	1	0	SI	1	-1.24	1	E039	4	11	11	SI	1	2		NO	0		NO	0	1	SI	1	1	SI	1
384	96	2	Masculino	2	1.19	21	POST INTERVENCIÓN	3	0	0	1	NO	0	-0.65	2	N189	14	1	7	SI	1	9		NO	0	2	SI	1	7	SI	1		NO	0
385	89	2	Masculino	2	1.2	21	POST INTERVENCIÓN	3	0	0	1	SI	1	-0.75	2	C910	2	4	5	No	0
386	84	2	Femenino	1	1.2	21	INTERVENCIÓN	2	0	1	0	NO	0	-0.53	2	Z489	21	2	3	SI	1	1		NO	0		NO	0		NO	0	1	SI	1
387	84	2	MASCULINO	2	1.17	21	PRE INTERVENCIÓN	1	1	0	0	NO	0	-0.1	2	E250	4	1	10	SI	1	11		NO	0	1	SI	1	9	SI	1	1	SI	1
388	84	2	MASCULINO	2	1.13	21	PRE INTERVENCIÓN	1	1	0	0	SI	1	0.64	2	C910	2	5	5	SI	1	1		NO	0		NO	0		NO	0	1	SI	1
389	76	2	Masculino	2	1.16	21	POST INTERVENCIÓN	3	0	0	1	SI	1	0.18	2	C910	2	4	8	NO	0
390	75	2	Femenino	1	1.15	21	POST INTERVENCIÓN	3	0	0	1	SI	1	0.36	2	C80X - C	2	4	7	SI	1	2		NO	0		NO	0		NO	0	2	SI	1
391	74	2	FEMENINO	1	1.02	21	PRE INTERVENCIÓN	1	1	0	0	NO	0	2.33	3	D691	3	1	3	NO	0
392	72	2	Femenino	1	1.2	21	INTERVENCIÓN	2	0	1	0	SI	1	-0.46	2	C92.0	2	9	14	SI	1	6	1	SI	1		NO	0	3	SI	1	2	SI	1
393	72	2	Masculino	2	1.15	21	POST INTERVENCIÓN	3	0	0	1	NO	0	0.42	2	P271	16	6	5	SI	1	2		NO	0	1	SI	1		NO	0	1	SI	1
394	72	2	FEMENINO	1	1.12	21	PRE INTERVENCIÓN	1	1	0	0	NO	0	0.86	2	R104	18	1	5	SI	1	2		NO	0		NO	0	1	SI	1	1	SI	1
395	72	2	FEMENINO	1	1.03	21	PRE INTERVENCIÓN	1	1	0	0	NO	0	2.22	3	R479	18	2	5	NO	0
396	60	2	Masculino	2	1.17	21	POST INTERVENCIÓN	3	0	0	1	NO	0	0.11	2	J459	10	1	5	SI	1	4		NO	0	2	SI	1	1	SI	1	1	SI	1
397	48	2	MASCULINO	2	1.06	21	PRE INTERVENCIÓN	1	1	0	0	NO	0	2.32	4	D694	3	1	3	NO	0
398	84	2	Masculino	2	1.12	20.8	INTERVENCIÓN	2	0	1	0	SI	1	0.72	2	C910	2	4	2	No	0
399	130	2	Femenino	1	1.14	20.6	INTERVENCIÓN	2	0	1	0	SI	1	-0.65	2	C910	2	8	9	SI	1	5		NO	0		NO	0	3	SI	1	2	SI	1
400	90	2	MASCULINO	2	1.16	20.5	PRE INTERVENCIÓN	1	1	0	0	NO	0	-0.26	2	C910	2	4	3	NO	0
401	86	2	Femenino	1	1.15	20.5	POST INTERVENCIÓN	3	0	0	1	SI	1	0.04	2	C910	2	6	5	NO	0
402	79	2	FEMENINO	1	1.03	20.5	PRE INTERVENCIÓN	1	1	0	0	NO	0	1.92	2	D691	3	1	4	NO	0
403	84	2	Masculino	2	1.18	20.3	POST INTERVENCIÓN	3	0	0	1	SI	1	-0.69	2	C910	2	6	8	SI	1	6		NO	0		NO	0	2	SI	1	4	SI	1
404	114	2	Masculino	2	1.16	20	POST INTERVENCIÓN	3	0	0	1	NO	0	-0.92	2	Q901	17	3	2	NO	0
405	101	2	Masculino	2	1.22	20	INTERVENCIÓN	2	0	1	0	SI	1	-1.94	1	D448	3	6	12	SI	1	5		NO	0		NO	0	2	SI	1	3	SI	1
406	96	2	Femenino	1	1.25	20	POST INTERVENCIÓN	3	0	0	1	NO	0	-2.08	1	Q02X	17	2	3	SI	1	3		NO	0		NO	0	1	SI	1	2	SI	1
407	84	2	FEMENINO	1	1.21	20	PRE INTERVENCIÓN	1	1	0	0	SI	1	-1.21	1	B24X	1	1	14	SI	1	22		NO	0		NO	0	16	SI	1	6	SI	1
408	76	2	Femenino	1	1.1	20	INTERVENCIÓN	2	0	1	0	NO	0	0.71	2	C910	2	16	7	SI	1	3		NO	0		NO	0	1	SI	1	2	SI	1
409	72	2	Femenino	1	1.19	20	INTERVENCIÓN	2	0	1	0	SI	1	-0.8	2	C920	2	6	8	SI	1	5		NO	0		NO	0	2	SI	1	3	SI	1
410	72	2	FEMENINO	1	1.06	20	PRE INTERVENCIÓN	1	1	0	0	SI	1	1.39	2	C910	2	4	5	NO	0
411	66	2	Masculino	2	1.11	20	POST INTERVENCIÓN	3	0	0	1	SI	1	0.7	2	C492	2	1	5	NO	0
412	63	2	MASCULINO	2	1.05	20	PRE INTERVENCIÓN	1	1	0	0	SI	1	1.92	3	Q249	17	23	25	SI	1	50	2	SI	1	6	SI	1	34	SI	1	8	SI	1
413	59	2	Masculino	2	1.02	20	INTERVENCIÓN	2	0	1	0	NO	0	2.51	4			11	2	No	0
414	48	2	Masculino	2	1.03	19.8	INTERVENCIÓN	2	0	1	0	SI	1	2.3	4	C910	2	9	5	No	0
415	96	2	MASCULINO	2	1.27	19.5	PRE INTERVENCIÓN	1	1	0	0	NO	0	-3.34	1	D690	3	1	5	No	0
416	96	2	Masculino	2	1.17	19.5	POST INTERVENCIÓN	3	0	0	1	SI	1	-1.13	1	C222	2	6	9	SI	1	4		NO	0		NO	0	2	SI	1	2	SI	1
417	84	2	MASCULINO	2	1.13	19.5	PRE INTERVENCIÓN	1	1	0	0	SI	1	-0.15	2	C910	2	2	5	SI	1	1		NO	0		NO	0		NO	0	1	SI	1
418	72	2	Femenino	1	1.13	19.5	POST INTERVENCIÓN	3	0	0	1	NO	0	0	2	R509 - D	18	4	4	SI	1	3		NO	0		NO	0	1	SI	1	2	SI	1
419	67	2	FEMENINO	1	1.14	19.5	PRE INTERVENCIÓN	1	1	0	0	SI	1	-0.16	2	B018	1	1	5	NO	0
420	60	2	MASCULINO	2	1.14	19.5	PRE INTERVENCIÓN	1	1	0	0	NO	0	-0.14	2	K562	11	3	2	NO	0
421	61	2	Femenino	1	1.02	19.3	POST INTERVENCIÓN	3	0	0	1	NO	0	1.86	3	K219	11	5	3	NO	0
422	62	2	Masculino	2	1.05	19.2	POST INTERVENCIÓN	3	0	0	1	SI	1	1.49	3	C910	2	2	4	NO	0
423	101	2	FEMENINO	1	1.04	19	PRE INTERVENCIÓN	1	1	0	0	SI	1	0.84	2	G409	6	5	7	SI	1	3		NO	0		NO	0		NO	0	3	SI	1
424	76	2	MASCULINO	2	1.12	19	PRE INTERVENCIÓN	1	1	0	0	NO	0	-0.16	2	D66X	3	1	3	NO	0
425	75	2	Femenino	1	1.24	19	INTERVENCIÓN	2	0	1	0	SI	1	-2.33	1	C920	2	7	9	SI	1	5		NO	0		NO	0	2	SI	1	3	SI	1
426	74	2	Femenino	1	1.12	19	INTERVENCIÓN	2	0	1	0	SI	1	-0.09	2	C910	2	3	2	NO	0
427	62	2	MASCULINO	2	1.12	19	PRE INTERVENCIÓN	1	1	0	0	NO	0	-0.09	2	D66X	3	1	5	SI	1	3		NO	0		NO	0	3	SI	1		NO	0
428	60	2	MASCULINO	2	1.16	19	PRE INTERVENCIÓN	1	1	0	0	NO	0	-0.86	2	D66X	3	1	2	NO	0
429	60	2	Masculino	2	1.01	19	INTERVENCIÓN	2	0	1	0	SI	1	2.19	4	C837	2	5	6	SI	1	2		NO	0		NO	0		NO	0	2	SI	1
430	48	2	Masculino	2	1.03	19	INTERVENCIÓN	2	0	1	0	SI	1	1.83	3	C910	2	4	4	NO	0
431	60	2	MASCULINO	2	1.12	18.9	PRE INTERVENCIÓN	1	1	0	0	NO	0	-0.1	2	G409	6	2	4	No	0
432	108	2	MASCULINO	2	1.12	18.7	PRE INTERVENCIÓN	1	1	0	0	NO	0	-0.78	2	B24X	1	3	11	SI	1	23		NO	0	4	SI	1	13	SI	1	6	SI	1
433	84	2	MASCULINO	2	1.18	18.5	PRE INTERVENCIÓN	1	1	0	0	NO	0	-1.86	1	J189	10	1	3	No	0
434	76	2	Femenino	1	1.2	18.5	POST INTERVENCIÓN	3	0	0	1	NO	0	-1.86	1	Q205	17	6	2	NO	0
435	73	2	Femenino	1	1.12	18.5	POST INTERVENCIÓN	3	0	0	1	NO	0	-0.35	2	P579	16	1	3	No	0
436	73	2	Femenino	1	1.12	18.5	POST INTERVENCIÓN	3	0	0	1	NO	0	-0.35	2	G931	6	19	18	SI	1	38		NO	0	4	SI	1	28	SI	1	6	SI	1
437	62	2	MASCULINO	2	1.09	18.5	PRE INTERVENCIÓN	1	1	0	0	NO	0	0.24	2	M303	13	1	3	No	0
438	48	2	MASCULINO	2	1.04	18.5	PRE INTERVENCIÓN	1	1	0	0	SI	1	1.3	3	C910	2	3	3	SI	1	2		NO	0		NO	0		NO	0	2	SI	1
439	79	2	Masculino	2	1.05	18.3	INTERVENCIÓN	2	0	1	0	SI	1	0.81	2	C910	2	7	4	SI	1	1		NO	0		NO	0		NO	0	1	SI	1
440	48	2	Masculino	2	1.04	18.3	POST INTERVENCIÓN	3	0	0	1	SI	1	1.17	3	C499	2	3	7	SI	1	1		NO	0		NO	0		NO	0	1	SI	1
441	60	2	MASCULINO	2	1.12	18.2	PRE INTERVENCIÓN	1	1	0	0	NO	0	-0.54	2	D66X	3	3	4	NO	0
442	189	3	Femenino	1	1.21	18.1	INTERVENCIÓN	2	0	1	0	NO	0	-4.39	1	G824	6	15	6	SI	1	1		NO	0		NO	0		NO	0	1	SI	1
443	66	2	MASCULINO	2	1.01	18.1	PRE INTERVENCIÓN	1	1	0	0	NO	0	1.66	3	N180	14	3	9	SI	1	17		NO	0	1	SI	1	13	SI	1	3	SI	1
444	230	3	Femenino	1	1.08	18	POST INTERVENCIÓN	3	0	0	1	NO	0			N180	14	3	6	NO	0
445	108	2	FEMENINO	1	1.22	18	PRE INTERVENCIÓN	1	1	0	0	NO	0	-3	1	E849	4	4	12	SI	1	10		NO	0	4	SI	1	4	SI	1	2	SI	1
446	108	2	FEMENINO	1	1.22	18	PRE INTERVENCIÓN	1	1	0	0	NO	0	-3	1	E849	4	4	10	SI	1	10		NO	0	3	SI	1	5	SI	1	2	SI	1
447	84	2	Femenino	1	1.18	18	INTERVENCIÓN	2	0	1	0	SI	1	-1.82	1	C910	2	6	2	NO	0
448	68	2	Femenino	1	1.06	18	POST INTERVENCIÓN	3	0	0	1	NO	0	0.48	2	N180	14	2	10	SI	1	17		NO	0	1	SI	1	13	SI	1	3	SI	1
449	60	2	Masculino	2	1.09	18	INTERVENCIÓN	2	0	1	0	NO	0	-0.03	2	C349	2	3	3	No	0
450	60	2	Masculino	2	1.09	18	POST INTERVENCIÓN	3	0	0	1	SI	1	-0.03	2	C492	2	3	2	NO	0
451	60	2	Femenino	1	1.07	18	POST INTERVENCIÓN	3	0	0	1	NO	0	0.29	2		3	4	6	SI	1	3		NO	0		NO	0	1	SI	1	2	SI	1
452	59	2	Masculino	2	1.04	18	INTERVENCIÓN	2	0	1	0	SI	1	1.02	3	C910	2	3	7	SI	1	2		NO	0		NO	0		NO	0	2	SI	1
453	48	2	Masculino	2	1.05	18	POST INTERVENCIÓN	3	0	0	1	SI	1	0.75	2	C910	2	5	4	NO	0
454	135	2	FEMENINO	1	1.38	17.5	PRE INTERVENCIÓN	1	1	0	0	SI	1	-6.09	1	C414	2	7	11	SI	1	8		NO	0		NO	0	5	SI	1	3	SI	1
455	72	2	Femenino	1	1.11	17.5	POST INTERVENCIÓN	3	0	0	1	NO	0	-0.74	2	D508	3	2	5	SI	1	1		NO	0		NO	0		NO	0	1	SI	1
456	60	2	Masculino	2	1.11	17.5	POST INTERVENCIÓN	3	0	0	1	NO	0	-0.79	2	D589	3	4	3	SI	1	3		NO	0	1	SI	1	2	SI	1		NO	0
457	36	2	Femenino	1	0.94	17.5	POST INTERVENCIÓN	3	0	0	1	NO	0	2.75	4	P271	16	1	3	SI	1	1		NO	0		NO	0	1	SI	1		NO	0
458	117	2	FEMENINO	1	1.12	17.2	PRE INTERVENCIÓN	1	1	0	0	NO	0	-1.73	1	E849	4	3	15	SI	1	13		NO	0	3	SI	1	6	SI	1	4	SI	1
459	63	2	MASCULINO	2	0.92	17.2	PRE INTERVENCIÓN	1	1	0	0	NO	0	3.04	4	Q442	17	3	13	SI	1	8		NO	0		NO	0	8	SI	1		NO	0
460	108	2	Masculino	2	1.02	17.1	INTERVENCIÓN	2	0	1	0	SI	1	0.23	2	C220	2	14	7	SI	1	7	1	SI	1	1	SI	1	4	SI	1	1	SI	1
461	96	2	MASCULINO	2	1.12	17	PRE INTERVENCIÓN	1	1	0	0	NO	0	-1.75	1	C910	2	8	15	SI	1	15		NO	0	2	SI	1	8	SI	1	5	SI	1
462	96	2	MASCULINO	2	1.08	17	PRE INTERVENCIÓN	1	1	0	0	NO	0	-0.85	2	G610	6	5	10	SI	1	4		NO	0		NO	0	3	SI	1	1	SI	1
463	72	2	FEMENINO	1	1.12	17	PRE INTERVENCIÓN	1	1	0	0	NO	0	-1.25	1	G809	6	6	7	SI	1	5		NO	0		NO	0	4	SI	1	1	SI	1
464	72	2	FEMENINO	1	1.1	17	PRE INTERVENCIÓN	1	1	0	0	NO	0	-0.85	2	G809	6	4	8	SI	1	7		NO	0		NO	0	4	SI	1	3	SI	1
465	71	2	MASCULINO	2	1.04	17	PRE INTERVENCIÓN	1	1	0	0	NO	0	0.31	2	E849	4	1	8	NO	0
466	60	2	FEMENINO	1	1.11	17	PRE INTERVENCIÓN	1	1	0	0	NO	0	-1.07	1	D693	3	1	5	SI	1	6		NO	0		NO	0	6	SI	1		NO	0
467	60	2	Femenino	1	1.08	17	POST INTERVENCIÓN	3	0	0	1	NO	0	-0.49	2	J459	10	2	3	NO	0
468	72	2	Masculino	2	1.09	16.8	INTERVENCIÓN	2	0	1	0	SI	1	-0.95	2	C220	2	8	3	No	0
469	48	2	Masculino	2	1.1	16.7	INTERVENCIÓN	2	0	1	0	SI	1	-1.3	1	C402	2	7	11	SI	1	3		NO	0		NO	0	1	SI	1	2	SI	1
470	81	2	Femenino	1	1.03	16.6	POST INTERVENCIÓN	3	0	0	1	NO	0	0.17	2	Z940	21	1	14	SI	1	19		NO	0	2	SI	1	13	SI	1	4	SI	1
471	48	2	MASCULINO	2	1.08	16.6	PRE INTERVENCIÓN	1	1	0	0	NO	0	-0.92	2	J459	10	2	7	SI	1	3		NO	0		NO	0	3	SI	1		NO	0
472	96	2	Femenino	1	1.27	16.5	INTERVENCIÓN	2	0	1	0	NO	0	-4.64	1	C499	2	3	3	NO	0
473	72	2	Masculino	2	1.1	16.5	INTERVENCIÓN	2	0	1	0	SI	1	-1.41	1	C22.0 -	2	5	7	SI	1	1		NO	0		NO	0		NO	0	1	SI	1
474	72	2	Femenino	1	1.06	16.5	POST INTERVENCIÓN	3	0	0	1	NO	0	-0.39	2	T885	19	2	5	SI	1	1		NO	0		NO	0	1	SI	1		NO	0
475	66	2	MASCULINO	2	1.04	16.5	PRE INTERVENCIÓN	1	1	0	0	NO	0	-0.01	2	D66X	3	1	2	No	0
476	60	2	MASCULINO	2	0.9	16.5	PRE INTERVENCIÓN	1	1	0	0	NO	0	3.06	4	Q442	17	2	9	SI	1	6		NO	0		NO	0	5	SI	1	1	SI	1
477	30	2	Masculino	2	0.92	16.5	POST INTERVENCIÓN	3	0	0	1	SI	1	2.57	4	C699	2	2	9	SI	1	8		NO	0		NO	0	3	SI	1	5	SI	1
478	54	2	MASCULINO	2	1.02	16.4	PRE INTERVENCIÓN	1	1	0	0	NO	0	0.39	2	C220	2	1	8	SI	1	1		NO	0		NO	0	1	SI	1		NO	0
479	72	2	MASCULINO	2	1.12	16.1	PRE INTERVENCIÓN	1	1	0	0	SI	1	-2.22	1	C920	2	1	8	SI	1	3		NO	0		NO	0	1	SI	1	2	SI	1
480	108	2	Masculino	2	1.02	16	POST INTERVENCIÓN	3	0	0	1	NO	0	-0.44	2	Q871	17	2	9	SI	1	10		NO	0		NO	0	8	SI	1	2	SI	1
481	96	2	MASCULINO	2	1.12	16	PRE INTERVENCIÓN	1	1	0	0	NO	0	-2.58	1	C910	2	5	7	SI	1	3		NO	0		NO	0	2	SI	1	1	SI	1
482	96	2	Femenino	1	1.05	16	INTERVENCIÓN	2	0	1	0	NO	0	-0.72	2	G404	6	6	5	NO	0
483	84	2	Femenino	1	1	16	POST INTERVENCIÓN	3	0	0	1	NO	0	0.35	2	I270	9	7	12	SI	1	18		NO	0		NO	0	15	SI	1	3	SI	1
484	78	2	Femenino	1	1.06	16	POST INTERVENCIÓN	3	0	0	1	NO	0	-0.73	2	Z489	21	2	6	SI	1	1		NO	0		NO	0		NO	0	1	SI	1
485	73	2	Masculino	2	0.95	16	POST INTERVENCIÓN	3	0	0	1	SI	1	1.56	2	D721	3	2	7	SI	1	6		NO	0		NO	0	6	SI	1		NO	0
486	70	2	MASCULINO	2	1.03	16	PRE INTERVENCIÓN	1	1	0	0	NO	0	-0.16	2			4	2	NO	0
487	70	2	Femenino	1	0.9	16	POST INTERVENCIÓN	3	0	0	1	SI	1	2.24	4	C910	2	5	7	SI	1	2		NO	0		NO	0		NO	0	2	SI	1
488	60	2	FEMENINO	1	1.05	16	PRE INTERVENCIÓN	1	1	0	0	NO	0	-0.53	2	Q909	17	4	3	NO	0
489	55	2	FEMENINO	1	1.09	16	PRE INTERVENCIÓN	1	1	0	0	SI	1	-1.35	1	M088	13	1	8	SI	1	8		NO	0		NO	0	4	SI	1	4	SI	1
490	55	2	Masculino	2	0.86	16	POST INTERVENCIÓN	3	0	0	1	NO	0	3.87	4	B083	1	2	3	NO	0
491	54	2	Masculino	2	0.94	16	INTERVENCIÓN	2	0	1	0	NO	0	1.94	3	N189	14	3	4	NO	0
492	48	2	Masculino	2	0.86	16	POST INTERVENCIÓN	3	0	0	1	NO	0	4.05	4	B083	1	2	3	NO	0
493	36	2	MASCULINO	2	0.96	16	PRE INTERVENCIÓN	1	1	0	0	SI	1	1.33	3	C910	2	5	5	NO	0
494	24	2	Masculino	2	0.84	16	POST INTERVENCIÓN	3	0	0	1	NO	0	4.18	4	D481	3	3	10	SI	1	5		NO	0	1	SI	1	3	SI	1	1	SI	1
495	36	2	FEMENINO	1	0.95	15.8	PRE INTERVENCIÓN	1	1	0	0	SI	1	1.45	3	C719	2	1	9	SI	1	4		NO	0		NO	0	3	SI	1	1	SI	1
496	36	2	FEMENINO	1	0.95	15.8	PRE INTERVENCIÓN	1	1	0	0	SI	1	1.45	3	C719	2	2	8	SI	1	4		NO	0		NO	0	3	SI	1	1	SI	1
497	44	2	Masculino	2	1.04	15.7	POST INTERVENCIÓN	3	0	0	1	NO	0	-0.74	2	G610	6	2	3	SI	1	1		NO	0		NO	0	1	SI	1		NO	0
498	60	2	MASCULINO	2	1.06	15.6	PRE INTERVENCIÓN	1	1	0	0	SI	1	-1.07	1	N180	14	2	17	SI	1	34		NO	0	2	SI	1	20	SI	1	12	SI	1
499	50	2	FEMENINO	1	1.03	15.6	PRE INTERVENCIÓN	1	1	0	0	NO	0	-0.4	2	Q221	17	4	3	NO	0
500	39	2	Masculino	2	0.96	15.6	POST INTERVENCIÓN	3	0	0	1	NO	0	1.33	3	Q250	17	4	6	SI	1	6		NO	0		NO	0	5	SI	1	1	SI	1
501	84	2	MASCULINO	2	1.12	15.5	PRE INTERVENCIÓN	1	1	0	0	SI	1	-2.87	1	C910	2	6	11	SI	1	6		NO	0		NO	0	3	SI	1	3	SI	1
502	78	2	Masculino	2	1.1	15.5	POST INTERVENCIÓN	3	0	0	1	SI	1	-2.29	1	C259	2	5	4	No	0
503	77	2	FEMENINO	1	1.08	15.5	PRE INTERVENCIÓN	1	1	0	0	SI	1	-1.48	1	C499	2	2	8	SI	1	1		NO	0		NO	0	1	SI	1		NO	0
504	75	2	FEMENINO	1	1.07	15.5	PRE INTERVENCIÓN	1	1	0	0	SI	1	-1.26	1	C499	2	1	6	SI	1	1		NO	0		NO	0		NO	0	1	SI	1
505	69	2	Femenino	1	1.21	15.5	POST INTERVENCIÓN	3	0	0	1	NO	0	-4.17	1	Q22.5	17	4	7	SI	1	14		NO	0	1	SI	1	9	SI	1	4	SI	1
506	48	2	FEMENINO	1	1.01	15.5	PRE INTERVENCIÓN	1	1	0	0	SI	1	-0.05	2	C910	2	5	6	SI	1	3		NO	0		NO	0	1	SI	1	2	SI	1
507	44	2	Masculino	2	1.03	15.5	INTERVENCIÓN	2	0	1	0	SI	1	-0.66	2	C499	2	3	6	NO	0
508	64	2	Masculino	2	1	15.4	INTERVENCIÓN	2	0	1	0	NO	0	0.11	2	D76.1	3	2	5	No	0
509	64	2	Femenino	1	0.96	15.4	POST INTERVENCIÓN	3	0	0	1	NO	0	0.9	2	Z489	21	2	8	SI	1	8		NO	0		NO	0	3	SI	1	5	SI	1
510	48	2	MASCULINO	2	1.06	15.3	PRE INTERVENCIÓN	1	1	0	0	SI	1	-1.47	1	C499	2	6	7	SI	1	2		NO	0		NO	0		NO	0	2	SI	1
511	48	2	Masculino	2	0.98	15.2	INTERVENCIÓN	2	0	1	0	NO	0	0.38	2	Q79.4	17	12	9	NO	0
512	38	2	MASCULINO	2	0.97	15.2	PRE INTERVENCIÓN	1	1	0	0	SI	1	0.48	2	C716	2	2	6	NO	0
513	204	3	Masculino	2	0.97	15	POST INTERVENCIÓN	3	0	0	1	NO	0	-2.64	1	D610	3	5	8	SI	1	10		NO	0	1	SI	1	6	SI	1	3	SI	1
514	83	2	MASCULINO	2	1.03	15	PRE INTERVENCIÓN	1	1	0	0	NO	0	-1.05	1	G409	6	1	10	SI	1	12		NO	0		NO	0	6	SI	1	6	SI	1
515	72	2	FEMENINO	1	1.03	15	PRE INTERVENCIÓN	1	1	0	0	SI	1	-0.79	2	C692	2	4	10	SI	1	8		NO	0		NO	0	3	SI	1	5	SI	1
516	72	2	Masculino	2	0.99	15	INTERVENCIÓN	2	0	1	0	NO	0	0	2	E740	4	5	8	SI	1	8		NO	0		NO	0	5	SI	1	3	SI	1
517	72	2	Masculino	2	0.94	15	POST INTERVENCIÓN	3	0	0	1	NO	0	1.13	2	E74.0	4	2	6	NO	0
518	66	2	FEMENINO	1	1.04	15	PRE INTERVENCIÓN	1	1	0	0	NO	0	-1	2	G409	6	1	6	SI	1	9		NO	0		NO	0	2	SI	1	7	SI	1
519	60	2	FEMENINO	1	1.03	15	PRE INTERVENCIÓN	1	1	0	0	NO	0	-0.81	2	B24X	1	1	10	SI	1	21		NO	0	2	SI	1	15	SI	1	4	SI	1
520	51	2	Masculino	2	1.02	15	POST INTERVENCIÓN	3	0	0	1	NO	0	-0.71	2	D580	3	3	2	NO	0
521	48	2	Femenino	1	1	15	POST INTERVENCIÓN	3	0	0	1	NO	0	-0.19	2	Q909	17	2	3	NO	0
522	48	2	Masculino	2	1	15	POST INTERVENCIÓN	3	0	0	1	NO	0	-0.27	2	J189	10	3	9	SI	1	1		NO	0		NO	0	1	SI	1		NO	0
523	47	2	MASCULINO	2	0.91	15	PRE INTERVENCIÓN	1	1	0	0	NO	0	1.96	3	J189	10		9	SI	1	4		NO	0		NO	0	3	SI	1	1	SI	1
524	41	2	Masculino	2	1.02	15	POST INTERVENCIÓN	3	0	0	1	NO	0	-0.88	2	Z489	21	2	3	No	0
525	41	2	FEMENINO	1	0.94	15	PRE INTERVENCIÓN	1	1	0	0	NO	0	1.14	3	C910	2	1	7	SI	1	3		NO	0		NO	0	1	SI	1	2	SI	1
526	39	2	FEMENINO	1	0.96	15	PRE INTERVENCIÓN	1	1	0	0	SI	1	0.67	2	C64X	2	8	9	SI	1	3		NO	0		NO	0	2	SI	1	1	SI	1
527	36	2	Femenino	1	1.03	15	POST INTERVENCIÓN	3	0	0	1	SI	1	-1.02	1	C910	2	2	7	NO	0
528	36	2	Masculino	2	0.99	15	POST INTERVENCIÓN	3	0	0	1	NO	0	-0.24	2	J459	10	2	15	SI	1	22		NO	0	1	SI	1	20	SI	1	1	SI	1
529	36	2	Masculino	2	0.99	15	POST INTERVENCIÓN	3	0	0	1	NO	0	-0.24	2	J46X	10	4	9	SI	1	16		NO	0	3	SI	1	8	SI	1	5	SI	1
530	36	2	Masculino	2	0.98	15	POST INTERVENCIÓN	3	0	0	1	SI	1	0.02	2	C910	2	3	6	SI	1	2		NO	0		NO	0		NO	0	2	SI	1
531	36	2	Femenino	1	0.94	15	POST INTERVENCIÓN	3	0	0	1	NO	0	1.11	3	J111	10	4	5	NO	0
532	34	2	Masculino	2	0.85	15	POST INTERVENCIÓN	3	0	0	1	NO	0	3.44	4	N049	14	2	14	SI	1	26		NO	0	2	SI	1	21	SI	1	3	SI	1
533	36	2	Masculino	2	1.02	14.9	INTERVENCIÓN	2	0	1	0	NO	0	-1.09	1	H050	7	2	3	NO	0
534	192	3	Masculino	2	0.98	14.5	POST INTERVENCIÓN	3	0	0	1	SI	1	-3.01	1	C910	2	5	7	No	0
535	56	2	Femenino	1	1.04	14.5	INTERVENCIÓN	2	0	1	0	NO	0	-1.4	1	Q212	17	1	2	NO	0
536	48	2	FEMENINO	1	0.97	14.5	PRE INTERVENCIÓN	1	1	0	0	SI	1	0.11	2	C719	2	3	9	SI	1	3		NO	0		NO	0	2	SI	1	1	SI	1
537	48	2	Masculino	2	0.97	14.5	POST INTERVENCIÓN	3	0	0	1	NO	0	0.06	2	K766	11	4	6	NO	0
538	48	2	Masculino	2	0.9	14.5	POST INTERVENCIÓN	3	0	0	1	NO	0	1.83	3	I81X	9	5	6	SI	1	1		NO	0		NO	0	1	SI	1		NO	0
539	44	2	Masculino	2	0.91	14.5	POST INTERVENCIÓN	3	0	0	1	NO	0	1.55	3	N049	14	4	5	No	0
540	38	2	MASCULINO	2	0.94	14.5	PRE INTERVENCIÓN	1	1	0	0	NO	0	0.68	2	K359	11	1	6	SI	1	1		NO	0		NO	0		NO	0	1	SI	1
541	36	2	FEMENINO	1	0.93	14.5	PRE INTERVENCIÓN	1	1	0	0	NO	0	0.97	2	J90X	10	3	3	No	0
542	35	2	MASCULINO	2	0.98	14.5	PRE INTERVENCIÓN	1	1	0	0	NO	0	-0.44	2	Z489	21	1	5	SI	1	1		NO	0		NO	0	1	SI	1		NO	0
543	35	2	MASCULINO	2	0.98	14.5	PRE INTERVENCIÓN	1	1	0	0	NO	0	-0.44	2	Z489	21	1	5	SI	1	1		NO	0		NO	0	1	SI	1		NO	0
544	34	2	Femenino	1	0.86	14.5	INTERVENCIÓN	2	0	1	0	NO	0	2.64	4	G409	6	13	6	SI	1	4		NO	0		NO	0	3	SI	1	1	SI	1
545	24	2	MASCULINO	2	1.01	14.5	PRE INTERVENCIÓN	1	1	0	0	NO	0	-1.59	1	M303	13	2	4	SI	1	4		NO	0	1	SI	1	2	SI	1	1	SI	1
546	64	2	Femenino	1	1.02	14.4	INTERVENCIÓN	2	0	1	0	NO	0	-1.03	1	Z489	21	7	9	SI	1	2		NO	0		NO	0	1	SI	1	1	SI	1
547	38	2	Femenino	1	0.9	14.4	INTERVENCIÓN	2	0	1	0	NO	0	1.63	3	J304	10	6	10	SI	1	10		NO	0		NO	0	10	SI	1		NO	0
548	36	2	Masculino	2	0.93	14.4	POST INTERVENCIÓN	3	0	0	1	NO	0	0.81	2	I859	9	7	7	SI	1	3		NO	0		NO	0	3	SI	1		NO	0
549	42	2	Masculino	2	0.92	14.2	INTERVENCIÓN	2	0	1	0	SI	1	1.02	3	C910	2	3	11	SI	1	8		NO	0		NO	0	3	SI	1	5	SI	1
550	60	2	Masculino	2	1	14.1	POST INTERVENCIÓN	3	0	0	1	NO	0	-0.88	2	B24X	1	4	9	SI	1	16		NO	0	1	SI	1	9	SI	1	6	SI	1
551	60	2	Masculino	2	0.92	14.1	INTERVENCIÓN	2	0	1	0	NO	0	1.03	3	N04X	14	8	9	SI	1	5		NO	0		NO	0	4	SI	1	1	SI	1
552	144	3	Femenino	1	1.16	14	INTERVENCIÓN	2	0	1	0	NO	0	-5.22	1	G409	6		9	SI	1	8		NO	0		NO	0	6	SI	1	2	SI	1
553	66	2	Femenino	1	0.99	14	POST INTERVENCIÓN	3	0	0	1	NO	0	-0.68	2	D590	3	3	6	NO	0
554	64	2	MASCULINO	2	0.95	14	PRE INTERVENCIÓN	1	1	0	0	NO	0	0.19	2	Z489	21	1	12	SI	1	8		NO	0		NO	0	6	SI	1	2	SI	1
555	64	2	MASCULINO	2	0.95	14	PRE INTERVENCIÓN	1	1	0	0	NO	0	0.19	2	E031	4	1	11	SI	1	8		NO	0		NO	0	6	SI	1	2	SI	1
556	60	2	FEMENINO	1	1.03	14	PRE INTERVENCIÓN	1	1	0	0	SI	1	-1.56	1	C64X	2	6	9	SI	1	4		NO	0		NO	0	4	SI	1		NO	0
557	60	2	MASCULINO	2	0.9	14	PRE INTERVENCIÓN	1	1	0	0	SI	1	1.42	3	C479	2	1	5	NO	0
558	54	2	Masculino	2	0.98	14	INTERVENCIÓN	2	0	1	0	SI	1	-0.54	2	C920	2	5	6	NO	0
559	48	2	FEMENINO	1	0.89	14	PRE INTERVENCIÓN	1	1	0	0	SI	1	1.54	3	C719	2	4	9	SI	1	4		NO	0		NO	0	2	SI	1	2	SI	1
560	40	2	MASCULINO	2	1.02	14	PRE INTERVENCIÓN	1	1	0	0	SI	1	-1.79	1	C910	2	1	6	No	0
561	40	2	Masculino	2	0.96	14	POST INTERVENCIÓN	3	0	0	1	SI	1	-0.24	2	C499	2	4	10	SI	1	8		NO	0		NO	0	3	SI	1	5	SI	1
562	39	2	FEMENINO	1	0.98	14	PRE INTERVENCIÓN	1	1	0	0	SI	1	-0.61	2	C64X	2	2	4	SI	1	1		NO	0		NO	0		NO	0	1	SI	1
563	38	2	Femenino	1	0.93	14	POST INTERVENCIÓN	3	0	0	1	NO	0	0.6	2	A09X	1	1	3	NO	0
564	36	2	Masculino	2	0.98	14	POST INTERVENCIÓN	3	0	0	1	NO	0	-0.86	2		3	6	7	SI	1	6		NO	0		NO	0	4	SI	1	2	SI	1
565	36	2	MASCULINO	2	0.95	14	PRE INTERVENCIÓN	1	1	0	0	NO	0	-0.07	2	J459	10	2	3	NO	0
566	36	2	Masculino	2	0.86	14	INTERVENCIÓN	2	0	1	0	SI	1	2.37	4	C920	2	3	2	NO	0
567	24	2	Masculino	2	0.88	14	POST INTERVENCIÓN	3	0	0	1	SI	1	1.5	3	C910	2	5	18	SI	1	9		NO	0	2	SI	1	3	SI	1	4	SI	1
568	24	2	Masculino	2	0.87	14	INTERVENCIÓN	2	0	1	0	NO	0	1.77	3	J042	10	2	4	NO	0
569	24	2	MASCULINO	2	0.81	14	PRE INTERVENCIÓN	1	1	0	0	NO	0	3.41	4	I270	9	2	3	NO	0
570	47	2	MASCULINO	2	1.02	13.8	PRE INTERVENCIÓN	1	1	0	0	NO	0	-1.82	1		3	1	5	SI	1	3		NO	0		NO	0	2	SI	1	1	SI	1
571	45	2	MASCULINO	2	1.02	13.8	PRE INTERVENCIÓN	1	1	0	0	NO	0	-1.86	1	D489	3	1	4	SI	1	3		NO	0		NO	0	2	SI	1	1	SI	1
572	28	2	Femenino	1	0.9	13.8	INTERVENCIÓN	2	0	1	0	NO	0	1.03	3	D487	3	2	2	SI	1	1		NO	0		NO	0	1	SI	1		NO	0
573	24	2	MASCULINO	2	0.83	13.8	PRE INTERVENCIÓN	1	1	0	0	NO	0	2.68	4	K729	11		4	No	0
574	84	2	Masculino	2	1.08	13.7	POST INTERVENCIÓN	3	0	0	1	SI	1	-3.56	1	M089	13	6	17	SI	1	20		NO	0	1	SI	1	10	SI	1	9	SI	1
575	36	2	Masculino	2	0.87	13.6	POST INTERVENCIÓN	3	0	0	1	NO	0	1.74	3	T189	19	1	2	NO	0
576	144	3	Femenino	1	1.1	13.5	POST INTERVENCIÓN	3	0	0	1	NO	0	-4.61	1	G809	6	1	3	SI	1	3		NO	0		NO	0	1	SI	1	2	SI	1
577	48	2	Femenino	1	0.98	13.5	POST INTERVENCIÓN	3	0	0	1	NO	0	-0.92	2	Z489	21	6	4	NO	0
578	46	2	Masculino	2	0.95	13.5	POST INTERVENCIÓN	3	0	0	1	NO	0	-0.33	2	N137	14	4	2	NO	0
579	41	2	Masculino	2	0.98	13.5	INTERVENCIÓN	2	0	1	0	SI	1	-1.2	1	C716	2	4	8	NO	0
580	34	2	Masculino	2	0.9	13.5	INTERVENCIÓN	2	0	1	0	SI	1	0.78	2	C039	2	8	8	SI	1	2		NO	0		NO	0	1	SI	1	1	SI	1
581	30	2	Masculino	2	0.93	13.5	INTERVENCIÓN	2	0	1	0	NO	0	-0.15	2	D66X	3	2	2	NO	0
582	25	2	FEMENINO	1	0.85	13.5	PRE INTERVENCIÓN	1	1	0	0	NO	0	1.99	3	K729	11	2	8	SI	1	2		NO	0		NO	0	1	SI	1	1	SI	1
583	28	2	MASCULINO	2	0.87	13.4	PRE INTERVENCIÓN	1	1	0	0	NO	0	1.36	3	K701	11	6	9	No	0
584	36	2	Masculino	2	0.89	13.3	INTERVENCIÓN	2	0	1	0	SI	1	0.92	2	C910	2	2	10	SI	1	5		NO	0		NO	0	2	SI	1	3	SI	1
585	37	2	MASCULINO	2	0.93	13.2	PRE INTERVENCIÓN	1	1	0	0	NO	0	-0.25	2	Y199	20	1	2	No	0
586	29	2	Femenino	1	0.86	13.2	POST INTERVENCIÓN	3	0	0	1	SI	1	1.57	3	C719	2	4	8	SI	1	5		NO	0		NO	0	2	SI	1	3	SI	1
587	72	2	MASCULINO	2	1.06	13.1	PRE INTERVENCIÓN	1	1	0	0	NO	0	-3.54	1	G409	6	1	5	SI	1	7		NO	0		NO	0	3	SI	1	4	SI	1
588	18	1	Femenino	1	0.76	13.1	INTERVENCIÓN	2	0	1	0	NO	0	4	4	J189	10	5	3	NO	0
589	144	3	Femenino	1	1.16	13	POST INTERVENCIÓN	3	0	0	1	NO	0	-5.82	1	G809	6	3	5	SI	1	3		NO	0		NO	0	1	SI	1	2	SI	1
590	144	3	Femenino	1	1.16	13	POST INTERVENCIÓN	3	0	0	1	NO	0	-5.82	1	G809	6	3	4	SI	1	3		NO	0		NO	0	1	SI	1	2	SI	1
591	144	3	Femenino	1	1.1	13	POST INTERVENCIÓN	3	0	0	1	NO	0	-4.94	1	G809	6	2	4	SI	1	5		NO	0	1	SI	1	2	SI	1	2	SI	1
592	138	2	Femenino	1	1.1	13	POST INTERVENCIÓN	3	0	0	1	NO	0	-4.83	1	G809	6	1	3	SI	1	7		NO	0	1	SI	1	5	SI	1	1	SI	1
593	72	2	Femenino	1	1	13	POST INTERVENCIÓN	3	0	0	1	NO	0	-1.72	1	Q205 - Q	17	1	7	SI	1	11		NO	0	1	SI	1	7	SI	1	3	SI	1
594	48	2	Masculino	2	0.86	13	POST INTERVENCIÓN	3	0	0	1	NO	0	1.62	3	B083	1	2	5	NO	0
595	43	2	Masculino	2	0.97	13	POST INTERVENCIÓN	3	0	0	1	SI	1	-1.38	1	C716	2	5	6	NO	0
596	41	2	FEMENINO	1	0.95	13	PRE INTERVENCIÓN	1	1	0	0	NO	0	-0.72	2	J189	10	2	12	SI	1	12		NO	0	1	SI	1	9	SI	1	2	SI	1
597	36	2	Masculino	2	0.98	13	POST INTERVENCIÓN	3	0	0	1	NO	0	-1.83	1	D690	3	2	2	NO	0
598	36	2	Femenino	1	0.97	13	POST INTERVENCIÓN	3	0	0	1	SI	1	-1.31	1	C910	2	8	13	SI	1	13		NO	0	1	SI	1	8	SI	1	4	SI	1
599	36	2	Masculino	2	0.93	13	POST INTERVENCIÓN	3	0	0	1	NO	0	-0.47	2	Z489	21	2	5	SI	1	5		NO	0		NO	0	5	SI	1		NO	0
600	36	2	Masculino	2	0.92	13	POST INTERVENCIÓN	3	0	0	1	SI	1	-0.2	2	C716	2	4	7	SI	1	3		NO	0		NO	0	1	SI	1	2	SI	1
601	33	2	Masculino	2	0.9	13	POST INTERVENCIÓN	3	0	0	1	NO	0	0.28	2	D619	3	2	3	NO	0
602	33	2	Femenino	1	0.89	13	POST INTERVENCIÓN	3	0	0	1	NO	0	0.7	2	Z489	21	2	5	SI	1	8		NO	0		NO	0	7	SI	1	1	SI	1
603	32	2	Masculino	2	0.9	13	POST INTERVENCIÓN	3	0	0	1	NO	0	0.26	2	D619	3	2	9	SI	1	4		NO	0	1	SI	1	2	SI	1	1	SI	1
604	24	2	Masculino	2	0.95	13	INTERVENCIÓN	2	0	1	0	NO	0	-1.41	1	C910	2	7	2	NO	0
605	18	1	FEMENINO	1	0.84	12.8	PRE INTERVENCIÓN	1	1	0	0	NO	0	1.59	3	J111	10	2	20	SI	1	19		NO	0	3	SI	1	15	SI	1	1	SI	1
606	23	1	Masculino	2	0.85	12.6	INTERVENCIÓN	2	0	1	0	SI	1	1.24	3	C910	2	3	6	SI	1	1		NO	0		NO	0	1	SI	1		NO	0
607	23	1	Masculino	2	0.85	12.6	INTERVENCIÓN	2	0	1	0	SI	1	1.24	3	C910	2	10	10	SI	1	7		NO	0		NO	0	5	SI	1	2	SI	1
608	56	2	Femenino	1	0.95	12.5	INTERVENCIÓN	2	0	1	0	SI	1	-1.03	1	C910	2	2	2	NO	0
609	53	2	Masculino	2	0.98	12.5	INTERVENCIÓN	2	0	1	0	NO	0	-1.97	1	C920	2	6	8	No	0
610	48	2	Masculino	2	1.03	12.5	POST INTERVENCIÓN	3	0	0	1	SI	1	-3.33	1	C259	2	14	23	SI	1	26	1	SI	1	1	SI	1	10	SI	1	14	SI	1
611	48	2	MASCULINO	2	0.97	12.5	PRE INTERVENCIÓN	1	1	0	0	NO	0	-1.79	1	Q909	17	3	3	NO	0
612	48	2	Femenino	1	0.89	12.5	POST INTERVENCIÓN	3	0	0	1	NO	0	0.36	2	Q909	17	4	10	SI	1	6		NO	0	1	SI	1	4	SI	1	1	SI	1
613	43	2	Masculino	2	0.95	12.5	POST INTERVENCIÓN	3	0	0	1	NO	0	-1.35	1	D690	3	2	2	No	0
614	40	2	FEMENINO	1	0.98	12.5	PRE INTERVENCIÓN	1	1	0	0	SI	1	-1.98	1	C64X -C7	2	7	19	SI	1	24		NO	0	3	SI	1	19	SI	1	2	SI	1
615	40	2	Masculino	2	0.9	12.5	INTERVENCIÓN	2	0	1	0	SI	1	-0.05	2	C910	2	6	10	SI	1	7		NO	0	1	SI	1	1	SI	1	5	SI	1
616	36	2	Masculino	2	0.97	12.5	INTERVENCIÓN	2	0	1	0	NO	0	-2.08	1	N258	14	4	4	SI	1	2		NO	0		NO	0	1	SI	1	1	SI	1
617	33	2	Masculino	2	0.92	12.5	INTERVENCIÓN	2	0	1	0	SI	1	-0.78	2	C719	2	3	8	SI	1	4		NO	0		NO	0	2	SI	1	2	SI	1
618	29	2	FEMENINO	1	0.91	12.5	PRE INTERVENCIÓN	1	1	0	0	SI	1	-0.36	2	M303	13	1	5	No	0
619	23	1	MASCULINO	2	0.94	12.5	PRE INTERVENCIÓN	1	1	0	0	NO	0	-1.46	1		3	11	15	SI	1	6		NO	0	1	SI	1	4	SI	1	1	SI	1
620	35	2	Femenino	1	0.94	12.4	POST INTERVENCIÓN	3	0	0	1	NO	0	-1.13	1	Z489	21	2	2	NO	0
621	35	2	Masculino	2	0.9	12.38	INTERVENCIÓN	2	0	1	0	NO	0	-0.26	2	C910	2	5	5	NO	0
622	36	2	Femenino	1	0.91	12.3	INTERVENCIÓN	2	0	1	0	SI	1	-0.43	2	C222	2	7	10	SI	1	8		NO	0		NO	0	4	SI	1	4	SI	1
623	63	2	Femenino	1	1	12.2	POST INTERVENCIÓN	3	0	0	1	NO	0	-2.53	1	G401	6	2	9	SI	1	15		NO	0	1	SI	1	10	SI	1	4	SI	1
624	144	3	MASCULINO	2	1.2	12	PRE INTERVENCIÓN	1	1	0	0	NO	0	-7.76	1	G809	6	3	6	SI	1	2		NO	0		NO	0	2	SI	1		NO	0
625	144	3	Femenino	1	1.16	12	POST INTERVENCIÓN	3	0	0	1	NO	0	-6.42	1	G809	6	2	4	SI	1	10		NO	0	1	SI	1	5	SI	1	4	SI	1
626	137	2	Femenino	1	1.16	12	POST INTERVENCIÓN	3	0	0	1	NO	0	-6.34	1	G809	6	2	4	SI	1	10		NO	0	1	SI	1	5	SI	1	4	SI	1
627	120	2	FEMENINO	1	1.01	12	PRE INTERVENCIÓN	1	1	0	0	NO	0	-3.56	1	G09X	6	2	5	SI	1	9		NO	0	1	SI	1	5	SI	1	3	SI	1
628	60	2	FEMENINO	1	1.03	12	PRE INTERVENCIÓN	1	1	0	0	SI	1	-3.32	1	C64X	2	4	5	SI	1	1		NO	0		NO	0		NO	0	1	SI	1
629	47	2	MASCULINO	2	1.02	12	PRE INTERVENCIÓN	1	1	0	0	SI	1	-3.61	1	D489	3	8	10	SI	1	9		NO	0		NO	0	5	SI	1	4	SI	1
630	36	2	Masculino	2	0.89	12	INTERVENCIÓN	2	0	1	0	SI	1	-0.37	2	G404	6	3	4	SI	1	4		NO	0		NO	0	2	SI	1	2	SI	1
631	36	2	Femenino	1	0.86	12	POST INTERVENCIÓN	3	0	0	1	NO	0	0.6	2	N258	14	1	8	SI	1	3		NO	0		NO	0	2	SI	1	1	SI	1
632	35	2	Masculino	2	0.98	12	POST INTERVENCIÓN	3	0	0	1	NO	0	-2.93	1	D619	3	4	3	SI	1	1		NO	0		NO	0		NO	0	1	SI	1
633	32	2	FEMENINO	1	0.83	12	PRE INTERVENCIÓN	1	1	0	0	NO	0	1.35	3	S069	19	1	9	SI	1	9		NO	0	3	SI	1	4	SI	1	2	SI	1
634	30	2	Femenino	1	0.81	12	POST INTERVENCIÓN	3	0	0	1	SI	1	1.85	3	C910	2	2	5	No	0
635	26	2	Femenino	1	0.85	12	POST INTERVENCIÓN	3	0	0	1	NO	0	0.71	2	Q909	17	2	2	No	0
636	25	2	Femenino	1	0.85	12	INTERVENCIÓN	2	0	1	0	NO	0	0.69	2	D469	3	1	8	SI	1	13		NO	0	1	SI	1	8	SI	1	4	SI	1
637	24	2	Femenino	1	1.04	12	POST INTERVENCIÓN	3	0	0	1	NO	0	-4.32	1	P271	16	2	13	SI	1	10		NO	0	2	SI	1	6	SI	1	2	SI	1
638	23	1	MASCULINO	2	0.48	12	PRE INTERVENCIÓN	1	1	0	0	NO	0	21.39	4	D694	3	1	4	SI	1	3		NO	0		NO	0	3	SI	1		NO	0
639	19	1	FEMENINO	1	0.8	12	PRE INTERVENCIÓN	1	1	0	0	NO	0	2	4	J940	10	3	3	SI	1	1		NO	0		NO	0	1	SI	1		NO	0
640	12	1	FEMENINO	1	0.7	12	PRE INTERVENCIÓN	1	1	0	0	NO	0	4.47	4	D693	3	3	2	NO	0
641	37	2	Femenino	1	0.88	11.8	INTERVENCIÓN	2	0	1	0	NO	0	-0.11	2	A521	1	2	7	SI	1	3		NO	0		NO	0	3	SI	1		NO	0
642	31	2	Femenino	1	0.84	11.8	POST INTERVENCIÓN	3	0	0	1	NO	0	0.88	2	D821 - Q	3	3	10	SI	1	9		NO	0		NO	0	7	SI	1	2	SI	1
643	25	2	Femenino	1	0.68	11.8	POST INTERVENCIÓN	3	0	0	1	NO	0	5.61	4	Q205	17	3	4	SI	1	3		NO	0		NO	0	3	SI	1		NO	0
644	60	2	FEMENINO	1	0.92	11.7	PRE INTERVENCIÓN	1	1	0	0	SI	1	-1.05	1	C64X	2	1	3	NO	0
645	72	2	Femenino	1	0.99	11.5	POST INTERVENCIÓN	3	0	0	1	NO	0	-2.99	1	Q213	17	5	12	SI	1	23		NO	0	2	SI	1	19	SI	1	2	SI	1
646	37	2	Femenino	1	0.9	11.5	POST INTERVENCIÓN	3	0	0	1	NO	0	-0.95	2	J189	10	2	5	SI	1	1		NO	0		NO	0	1	SI	1		NO	0
647	36	2	Femenino	1	0.84	11.5	POST INTERVENCIÓN	3	0	0	1	SI	1	0.66	2	C910	2	2	7	No	0
648	36	2	FEMENINO	1	0.82	11.5	PRE INTERVENCIÓN	1	1	0	0	NO	0	1.2	3	C692	2	1	13	SI	1	22		NO	0	3	SI	1	11	SI	1	8	SI	1
649	26	2	Femenino	1	0.87	11.5	POST INTERVENCIÓN	3	0	0	1	NO	0	-0.34	2	R568-R50	18	4	5	NO	0
650	24	2	Femenino	1	0.48	11.5	POST INTERVENCIÓN	3	0	0	1	SI	1	18.49	4	C910	2	4	7	SI	1	1		NO	0		NO	0	1	SI	1		NO	0
651	15	1	MASCULINO	2	0.76	11.5	PRE INTERVENCIÓN	1	1	0	0	SI	1	2.31	4	C692	2	3	11	SI	1	3		NO	0		NO	0	2	SI	1	1	SI	1
652	63	2	Masculino	2	1.03	11.4	POST INTERVENCIÓN	3	0	0	1	SI	1	-4.5	1	C402 - C	2	4	10	SI	1	2		NO	0		NO	0	1	SI	1	1	SI	1
653	43	2	Femenino	1	0.92	11.4	INTERVENCIÓN	2	0	1	0	SI	1	-1.49	1	C22.2 -	2	3	8	SI	1	5		NO	0		NO	0	2	SI	1	3	SI	1
654	28	2	Femenino	1	0.79	11.4	INTERVENCIÓN	2	0	1	0	NO	0	1.8	3	C692	2	2	2	NO	0
655	23	1	Masculino	2	0.84	11.3	POST INTERVENCIÓN	3	0	0	1	NO	0	0.18	2	J189	10	3	8	SI	1	5		NO	0		NO	0	3	SI	1	2	SI	1
656	32	2	Masculino	2	0.89	11.28	POST INTERVENCIÓN	3	0	0	1	NO	0	-1.26	1	Q871	17	2	6	SI	1	6		NO	0		NO	0	6	SI	1		NO	0
657	42	2	Masculino	2	0.87	11.2	POST INTERVENCIÓN	3	0	0	1	NO	0	-0.53	2	Q871	17	3	8	SI	1	6		NO	0	1	SI	1	5	SI	1		NO	0
658	29	2	Femenino	1	0.74	11.2	INTERVENCIÓN	2	0	1	0	SI	1	3	4	C910	2	5	6	No	0
659	47.34	2	Femenino	1	0.86	11.2	INTERVENCIÓN	2	0	1	0	NO	0	-0.09	2	Q44.4	17	2	9	SI	1	1		NO	0		NO	0	1	SI	1		NO	0
660	23	1	Femenino	1	0.72	11.1	INTERVENCIÓN	2	0	1	0	NO	0	3.54	4	Q441	17	13	11	SI	1	13		NO	0	2	SI	1	8	SI	1	3	SI	1
661	44	2	Masculino	2	0.87	11	POST INTERVENCIÓN	3	0	0	1	NO	0	-0.72	2	Q871	17	2	7	SI	1	10		NO	0	1	SI	1	9	SI	1		NO	0
662	36	2	FEMENINO	1	0.82	11	PRE INTERVENCIÓN	1	1	0	0	NO	0	0.7	2	S069	19	1	4	No	0
663	34	2	Masculino	2	0.9	11	INTERVENCIÓN	2	0	1	0	SI	1	-1.85	1	C910	2	5	6	NO	0
664	28	2	Femenino	1	0.9	11	POST INTERVENCIÓN	3	0	0	1	NO	0	-1.69	1	C64X	2	3	3	SI	1	1		NO	0		NO	0		NO	0	1	SI	1
665	26	2	Masculino	2	0.72	11	POST INTERVENCIÓN	3	0	0	1	NO	0	3.43	4	Q909	17	4	8	SI	1	2		NO	0		NO	0	2	SI	1		NO	0
666	24	2	Masculino	2	0.84	11	INTERVENCIÓN	2	0	1	0	NO	0	-0.35	2	M303	13	2	2	NO	0
667	18	1	Femenino	1	0.8	11	INTERVENCIÓN	2	0	1	0	SI	1	1	3	C920	2	4	5	No	0
668	18	1	FEMENINO	1	0.8	11	PRE INTERVENCIÓN	1	1	0	0	NO	0	1	3	T141	19	1	6	SI	1	1		NO	0		NO	0	1	SI	1		NO	0
669	12	1	FEMENINO	1	0.8	11	PRE INTERVENCIÓN	1	1	0	0	SI	1	0.56	2	M303	13	1	9	SI	1	7		NO	0		NO	0	2	SI	1	5	SI	1
670	12	1	Femenino	1	0.78	11	POST INTERVENCIÓN	3	0	0	1	NO	0	1.12	3	Q248	17	2	4	SI	1	4		NO	0		NO	0	3	SI	1	1	SI	1
671	25	2	FEMENINO	1	0.88	10.6	PRE INTERVENCIÓN	1	1	0	0	NO	0	-1.65	1	A09X	1	2	2	No	0
672	35	2	MASCULINO	2	0.76	10.5	PRE INTERVENCIÓN	1	1	0	0	NO	0	1.86	3	Q909	17	1	3	SI	1	3		NO	0		NO	0	3	SI	1		NO	0
673	30	2	Femenino	1	0.85	10.5	INTERVENCIÓN	2	0	1	0	NO	0	-0.51	2	G404	6	9	8	SI	1	5		NO	0		NO	0	2	SI	1	3	SI	1
674	24	2	MASCULINO	2	0.8	10.5	PRE INTERVENCIÓN	1	1	0	0	NO	0	0.3	2	Q251	17	2	5	SI	1	5		NO	0		NO	0	3	SI	1	2	SI	1
675	24	2	Femenino	1	0.79	10.5	INTERVENCIÓN	2	0	1	0	SI	1	0.81	2	C920	2	12	8	SI	1	4		NO	0		NO	0	2	SI	1	2	SI	1
676	23	1	Femenino	1	0.78	10.5	POST INTERVENCIÓN	3	0	0	1	NO	0	1.26	3	Q204	17	3	6	SI	1	10		NO	0	8	SI	1		NO	0	2	SI	1
677	21	1	Masculino	2	0.8	10.5	POST INTERVENCIÓN	3	0	0	1	SI	1	0.39	2	C920	2	4	4	No	0
678	18	1	FEMENINO	1	0.87	10.5	PRE INTERVENCIÓN	1	1	0	0	NO	0	-1.5	1	J189 - J	10	1	3	No	0
679	30	2	Femenino	1	0.83	10.48	POST INTERVENCIÓN	3	0	0	1	NO	0	-0.22	2	T868	19	8	6	No	0
680	23	1	Femenino	1	0.78	10.3	POST INTERVENCIÓN	3	0	0	1	NO	0	1.05	3	Q248	17	2	5	SI	1	5		NO	0		NO	0	3	SI	1	2	SI	1
681	24	2	Masculino	2	0.79	10.2	POST INTERVENCIÓN	3	0	0	1	NO	0	0.26	2	Q872	17	2	5	SI	1	3		NO	0		NO	0	3	SI	1		NO	0
682	66	2	Femenino	1	0.99	10	POST INTERVENCIÓN	3	0	0	1	NO	0	-4.58	1	Q969	17	2	4	SI	1	4		NO	0		NO	0	3	SI	1	1	SI	1
683	46	2	MASCULINO	2	0.9	10	PRE INTERVENCIÓN	1	1	0	0	SI	1	-2.78	1	Q451	17	2	3	NO	0
684	45	2	Femenino	1	0.86	10	POST INTERVENCIÓN	3	0	0	1	NO	0	-1.41	1	E752	4	10	17	SI	1	23		NO	0	2	SI	1	15	SI	1	6	SI	1
685	44	2	Femenino	1	0.83	10	POST INTERVENCIÓN	3	0	0	1	NO	0	-0.59	2	P942	16	2	5	NO	0
686	36	2	FEMENINO	1	0.85	10	PRE INTERVENCIÓN	1	1	0	0	NO	0	-1.29	1	Q225	17	1	4	SI	1	8		NO	0		NO	0	7	SI	1	1	SI	1
687	35	2	Masculino	2	0.86	10	POST INTERVENCIÓN	3	0	0	1	NO	0	-1.88	1	J860	10	5	4	SI	1	1		NO	0		NO	0	1	SI	1		NO	0
688	34	2	Femenino	1	0.87	10	POST INTERVENCIÓN	3	0	0	1	NO	0	-1.92	1	N258	14	4	2	NO	0
689	30	2	Femenino	1	0.79	10	POST INTERVENCIÓN	3	0	0	1	SI	1	0.37	2	Q909	17	7	4	NO	0
690	27	2	FEMENINO	1	0.84	10	PRE INTERVENCIÓN	1	1	0	0	SI	1	-1.17	1	C692	2	4	4	SI	1	1		NO	0		NO	0	1	SI	1		NO	0
691	24	2	FEMENINO	1	0.84	10	PRE INTERVENCIÓN	1	1	0	0	SI	1	-1.24	1	C692	2	1	9	SI	1	6		NO	0	1	SI	1	5	SI	1		NO	0
692	22	1	Masculino	2	0.77	10	INTERVENCIÓN	2	0	1	0	SI	1	0.79	2	C80X	2	3	7	SI	1	1		NO	0		NO	0		NO	0	1	SI	1
693	18	1	FEMENINO	1	0.89	10	PRE INTERVENCIÓN	1	1	0	0	NO	0	-2.68	1	S069	19	1	7	SI	1	7		NO	0		NO	0	5	SI	1	2	SI	1
694	11	1	Masculino	2	0.74	10	POST INTERVENCIÓN	3	0	0	1	NO	0	0.93	2	S069	19	1	4	SI	1	4		NO	0		NO	0	3	SI	1	1	SI	1
695	22	1	Femenino	1	0.89	9.8	POST INTERVENCIÓN	3	0	0	1	NO	0	-2.79	1	J189	10	7	2	NO	0
696	15	1	Masculino	2	0.68	9.8	INTERVENCIÓN	2	0	1	0	NO	0	3.01	4	N04X	14	5	13	SI	1	22		NO	0	1	SI	1	11	SI	1	10	SI	1
697	39	2	Femenino	1	0.98	9.5	POST INTERVENCIÓN	3	0	0	1	NO	0	-5.23	1	P77X	16	3	4	NO	0
698	33	2	FEMENINO	1	0.86	9.5	PRE INTERVENCIÓN	1	1	0	0	NO	0	-2.31	1	G409	6	4	10	SI	1	5		NO	0	1	SI	1	3	SI	1	1	SI	1
699	30	2	Femenino	1	0.79	9.5	POST INTERVENCIÓN	3	0	0	1	NO	0	-0.24	2	Q909	17	4	2	NO	0
700	28	2	FEMENINO	1	0.78	9.5	PRE INTERVENCIÓN	1	1	0	0	SI	1	0.03	2	Q250	17	5	12	SI	1	17		NO	0	3	SI	1	9	SI	1	5	SI	1
701	28	2	MASCULINO	2	0.76	9.5	PRE INTERVENCIÓN	1	1	0	0	NO	0	0.46	2	Q319	17	2	3	NO	0
702	21	1	MASCULINO	2	0.78	9.5	PRE INTERVENCIÓN	1	1	0	0	NO	0	-0.24	2	Q205	17	1	3	SI	1	3		NO	0		NO	0	3	SI	1		NO	0
703	18	1	Femenino	1	0.84	9.5	POST INTERVENCIÓN	3	0	0	1	NO	0	-1.87	1	G039	6	4	7	NO	0
704	16	1	Masculino	2	0.75	9.5	INTERVENCIÓN	2	0	1	0	NO	0	0.42	2	D66X	3	2	2	No	0
705	9	1	MASCULINO	2	0.72	9.5	PRE INTERVENCIÓN	1	1	0	0	SI	1	0.8	2	C910	2	6	6	SI	1	3		NO	0		NO	0	1	SI	1	2	SI	1
706	24	2	MASCULINO	2	0.81	9.32	PRE INTERVENCIÓN	1	1	0	0	SI	1	-1.63	1	C920	2	2	5	NO	0
707	14	1	Femenino	1	0.75	9.3	POST INTERVENCIÓN	3	0	0	1	NO	0	0.29	2	B199	1	1	3	NO	0
708	33	2	Femenino	1	0.8	9.1	POST INTERVENCIÓN	3	0	0	1	NO	0	-1.01	1	P271	16	3	2	NO	0
709	47	2	Masculino	2	0.79	9	INTERVENCIÓN	2	0	1	0	NO	0	-0.77	2	A521	1	3	4	No	0
710	36	2	Masculino	2	0.89	9	INTERVENCIÓN	2	0	1	0	SI	1	-4.08	1	N179	14	9	8	SI	1	5		NO	0		NO	0	3	SI	1	2	SI	1
711	33	2	Femenino	1	0.82	9	POST INTERVENCIÓN	3	0	0	1	NO	0	-1.77	1	Q059	17	2	3	SI	1	3		NO	0		NO	0	3	SI	1		NO	0
712	21	1	FEMENINO	1	0.77	9	PRE INTERVENCIÓN	1	1	0	0	NO	0	-0.27	2	M725	13	1	3	No	0
713	20	1	FEMENINO	1	0.77	9	PRE INTERVENCIÓN	1	1	0	0	SI	1	-0.31	2	C692	2	3	4	NO	0
714	17	1	MASCULINO	2	0.77	9	PRE INTERVENCIÓN	1	1	0	0	NO	0	-0.87	2	C692	2	7	5	NO	0
715	14	1	MASCULINO	2	0.78	9	PRE INTERVENCIÓN	1	1	0	0	NO	0	-1.45	1	J111	10	1	3	No	0
716	12	1	Masculino	2	0.76	9	INTERVENCIÓN	2	0	1	0	SI	1	-0.95	2	C222	2	4	3	No	0
717	10	1	MASCULINO	2	0.75	9	PRE INTERVENCIÓN	1	1	0	0	NO	0	-0.8	2			4	13	SI	1	7		NO	0	2	SI	1	5	SI	1		NO	0
718	9	1	Femenino	1	0.68	9	POST INTERVENCIÓN	3	0	0	1	SI	1	1.66	3	A419	1	7	8	SI	1	3		NO	0		NO	0	3	SI	1		NO	0
719	48	2	Femenino	1	0.73	8.9	POST INTERVENCIÓN	3	0	0	1	NO	0	0.96	2	Q201	17	3	6	SI	1	16		NO	0		NO	0	15	SI	1	1	SI	1
720	29	2	Femenino	1	0.76	8.9	POST INTERVENCIÓN	3	0	0	1	NO	0	-0.11	2	Q442	17	3	10	SI	1	3		NO	0		NO	0	3	SI	1		NO	0
721	11	1	Femenino	1	0.68	8.9	POST INTERVENCIÓN	3	0	0	1	NO	0	1.71	3	Q442	17	8	3	NO	0
722	15	1	Masculino	2	0.78	8.7	INTERVENCIÓN	2	0	1	0	SI	1	-1.82	1	R509 - D	18	5	8	SI	1	1		NO	0		NO	0	1	SI	1		NO	0
723	36	2	MASCULINO	2	1.08	8.6	PRE INTERVENCIÓN	1	1	0	0	NO	0	-8.22	1	Q909	17	1	6	SI	1	4		NO	0		NO	0	3	SI	1	1	SI	1
724	24	2	Masculino	2	0.75	8.6	POST INTERVENCIÓN	3	0	0	1	SI	1	-0.61	2	C222	2	10	10	SI	1	5		NO	0	1	SI	1	1	SI	1	3	SI	1
725	18	1	MASCULINO	2	0.76	8.6	PRE INTERVENCIÓN	1	1	0	0	SI	1	-1.05	1	C910	2	3	6	No	0
726	11	1	MASCULINO	2	0.8	8.6	PRE INTERVENCIÓN	1	1	0	0	NO	0	-3	1	Q040	17	4	6	SI	1	3		NO	0		NO	0	2	SI	1	1	SI	1
727	45	2	Femenino	1	0.83	8.5	POST INTERVENCIÓN	3	0	0	1	NO	0	-2.53	1	Q039	17	3	5	SI	1	3		NO	0		NO	0	1	SI	1	2	SI	1
728	42	2	MASCULINO	2	0.91	8.5	PRE INTERVENCIÓN	1	1	0	0	SI	1	-5.03	1	C749	2	5	17	SI	1	4		NO	0		NO	0	1	SI	1	3	SI	1
729	24	2	Femenino	1	0.83	8.5	INTERVENCIÓN	2	0	1	0	SI	1	-3.04	1	R509 - D	18	6	12	SI	1	9		NO	0		NO	0	3	SI	1	6	SI	1
730	13	1	Femenino	1	0.67	8.5	POST INTERVENCIÓN	3	0	0	1	NO	0	1.71	3	Q442	17	1	7	SI	1	4		NO	0		NO	0	4	SI	1		NO	0
731	12	1	Masculino	2	0.83	8.5	POST INTERVENCIÓN	3	0	0	1	SI	1	-3.99	1	C920	2	2	5	SI	1	2		NO	0		NO	0	1	SI	1	1	SI	1
732	7	1	MASCULINO	2	0.71	8.5	PRE INTERVENCIÓN	1	1	0	0	NO	0	-0.34	2	J111	10	1	9	SI	1	1		NO	0		NO	0	1	SI	1		NO	0
733	192	3	Masculino	2	1.09	8.2	INTERVENCIÓN	2	0	1	0	NO	0	-8.88	1	G800	6	7	4	NO	0
734	31	2	Femenino	1	0.84	8.2	POST INTERVENCIÓN	3	0	0	1	NO	0	-3.64	1	A09X	1	4	6	SI	1	6		NO	0	1	SI	1	5	SI	1		NO	0
735	13	1	Femenino	1	0.72	8.2	POST INTERVENCIÓN	3	0	0	1	NO	0	-0.29	2	Q442	17	9	13	SI	1	13		NO	0	1	SI	1	10	SI	1	2	SI	1
736	13	1	Femenino	1	0.71	8.18	POST INTERVENCIÓN	3	0	0	1	NO	0	0.03	2	Q442	17	1	6	SI	1	4		NO	0		NO	0	3	SI	1	1	SI	1
737	21	1	MASCULINO	2	0.72	8.1	PRE INTERVENCIÓN	1	1	0	0	SI	1	-0.23	2	K729	11	14	19	SI	1	25		NO	0	1	SI	1	19	SI	1	5	SI	1
738	60	2	MASCULINO	2	0.83	8	PRE INTERVENCIÓN	1	1	0	0	NO	0	-3.36	1	G931	6	2	6	No	0
739	32	2	Femenino	1	0.79	8	POST INTERVENCIÓN	3	0	0	1	NO	0	-2.36	1	Q059	17	5	4	SI	1	4		NO	0		NO	0	3	SI	1	1	SI	1
740	31	2	FEMENINO	1	0.86	8	PRE INTERVENCIÓN	1	1	0	0	NO	0	-4.48	1	D479	3	1	3	SI	1	1		NO	0		NO	0	1	SI	1		NO	0
741	18	1	Masculino	2	0.79	8	POST INTERVENCIÓN	3	0	0	1	NO	0	-3.11	1	Q611	17	7	8	SI	1	3		NO	0		NO	0	1	SI	1	2	SI	1
742	25	2	Femenino	1	0.73	7.9	INTERVENCIÓN	2	0	1	0	NO	0	-0.66	2	Q441	17	8	15	SI	1	18		NO	0	1	SI	1	10	SI	1	7	SI	1
743	12	1	Masculino	2	0.71	7.7	INTERVENCIÓN	2	0	1	0	SI	1	-1.21	1	C749	2	3	6	No	0
744	8	1	Femenino	1	0.68	7.7	POST INTERVENCIÓN	3	0	0	1	NO	0	-0.12	2	Q447	17	2	5	SI	1	1		NO	0		NO	0		NO	0	1	SI	1
745	14	1	Femenino	1	0.7	7.6	INTERVENCIÓN	2	0	1	0	SI	1	-0.44	2	Q205	17	5	5	SI	1	6		NO	0	1	SI	1	4	SI	1	1	SI	1
746	13	1	Masculino	2	0.71	7.6	INTERVENCIÓN	2	0	1	0	NO	0	-1.29	1	Q611	17	3	8	SI	1	1		NO	0		NO	0	1	SI	1		NO	0
747	7	1	FEMENINO	1	0.64	7.6	PRE INTERVENCIÓN	1	1	0	0	NO	0	1.03	3	A09X	1	1	2	No	0
748	38	2	Femenino	1	0.64	7.5	POST INTERVENCIÓN	3	0	0	1	NO	0	1.94	3	N258	14	3	3	NO	0
749	23	1	FEMENINO	1	0.79	7.5	PRE INTERVENCIÓN	1	1	0	0	NO	0	-3.14	1	P271	16	4	17	SI	1	18		NO	0		NO	0	18	SI	1		NO	0
750	13	1	FEMENINO	1	0.77	7.5	PRE INTERVENCIÓN	1	1	0	0	NO	0	-2.99	1	J459	10	2	5	SI	1	4		NO	0		NO	0	1	SI	1	3	SI	1
751	11	1	Femenino	1	0.7	7.5	POST INTERVENCIÓN	3	0	0	1	NO	0	-0.85	2	P271	16	5	4	NO	0
752	10	1	Masculino	2	0.66	7.5	POST INTERVENCIÓN	3	0	0	1	NO	0	0.12	2	Q206	17	2	2	No	0
753	6	1	MASCULINO	2	0.68	7.5	PRE INTERVENCIÓN	1	1	0	0	NO	0	-0.82	2	Q213	17	2	2	NO	0
754	6	1	FEMENINO	1	0.63	7.5	PRE INTERVENCIÓN	1	1	0	0	NO	0	1.22	3	Q031	17	2	2	SI	1	1		NO	0		NO	0		NO	0	1	SI	1
755	13	1	Masculino	2	0.61	7.35	INTERVENCIÓN	2	0	1	0	NO	0	2.13	4	K529	11	4	6	NO	0
756	16	1	Femenino	1	0.76	7.25	INTERVENCIÓN	2	0	1	0	NO	0	-2.79	1	Q439	17	10	4	NO	0
757	7	1	FEMENINO	1	0.64	7.25	PRE INTERVENCIÓN	1	1	0	0	NO	0	0.59	2	Q442	17	1	6	SI	1	1		NO	0		NO	0	1	SI	1		NO	0
758	13	1	Masculino	2	0.68	7.07	INTERVENCIÓN	2	0	1	0	NO	0	-1.05	1	K529	11	4	7	No	0
759	12	1	Masculino	2	0.74	7.05	INTERVENCIÓN	2	0	1	0	NO	0	-3.38	1	Q611	17	4	8	SI	1	3		NO	0		NO	0		NO	0	3	SI	1
760	43	2	Femenino	1	0.73	7	INTERVENCIÓN	2	0	1	0	NO	0	-1.8	1	Q201	17	5	2	NO	0
761	12	1	Masculino	2	0.63	7	POST INTERVENCIÓN	3	0	0	1	NO	0	0.6	2	I270	9	3	14	SI	1	23		NO	0		NO	0	18	SI	1	5	SI	1
762	11	1	FEMENINO	1	0.7	7	PRE INTERVENCIÓN	1	1	0	0	NO	0	-1.66	1	Z489	21	1	8	SI	1	5		NO	0		NO	0	3	SI	1	2	SI	1
763	11	1	Masculino	2	0.68	7	POST INTERVENCIÓN	3	0	0	1	SI	1	-1.42	1	D618	3	4	2	NO	0
764	7	1	Masculino	2	0.73	7	POST INTERVENCIÓN	3	0	0	1	NO	0	-3.47	1	F069	5	2	10	SI	1	3		NO	0		NO	0	1	SI	1	2	SI	1
765	5	1	Femenino	1	0.6	7	POST INTERVENCIÓN	3	0	0	1	NO	0	1.57	3	J189	10	4	5	No	0
766	2	1	Masculino	2	0.56	7	POST INTERVENCIÓN	3	0	0	1	NO	0	3.71	4	J189	10	1	8	SI	1	4		NO	0		NO	0	4	SI	1		NO	0
767	12	1	Masculino	2	0.64	6.94	INTERVENCIÓN	2	0	1	0	NO	0	0.03	2	Q909	17	6	4	NO	0
768	18	1	MASCULINO	2	0.69	6.9	PRE INTERVENCIÓN	1	1	0	0	NO	0	-1.41	1	Q512	17	4	4	SI	1	3		NO	0		NO	0	3	SI	1		NO	0
769	16	1	Masculino	2	0.66	6.9	POST INTERVENCIÓN	3	0	0	1	NO	0	-0.39	2	E230	4	7	17	SI	1	32		NO	0	3	SI	1	23	SI	1	6	SI	1
770	16	1	Masculino	2	0.66	6.9	POST INTERVENCIÓN	3	0	0	1	NO	0	-0.39	2	E230	4	7	9	SI	1	6		NO	0	1	SI	1	2	SI	1	3	SI	1
771	11	1	Masculino	2	0.72	6.82	POST INTERVENCIÓN	3	0	0	1	NO	0	-2.95	1	G401	6	3	11	SI	1	27		NO	0	1	SI	1	20	SI	1	6	SI	1
772	11	1	Masculino	2	0.72	6.82	POST INTERVENCIÓN	3	0	0	1	NO	0	-2.95	1	G401	6	3	11	SI	1	27		NO	0	1	SI	1	20	SI	1	6	SI	1
773	31	2	FEMENINO	1	0.68	6.75	PRE INTERVENCIÓN	1	1	0	0	NO	0	-0.63	2	I207	9	1	3	NO	0
774	12	1	FEMENINO	1	0.7	6.75	PRE INTERVENCIÓN	1	1	0	0	NO	0	-1.93	1	P271	16	3	7	SI	1	4		NO	0		NO	0	4	SI	1		NO	0
775	8	1	Femenino	1	0.7	6.7	POST INTERVENCIÓN	3	0	0	1	NO	0	-2.39	1	A09X	1	2	5	SI	1	1		NO	0		NO	0		NO	0	1	SI	1
776	6	1	FEMENINO	1	0.58	6.7	PRE INTERVENCIÓN	1	1	0	0	SI	1	1.79	3	C910	2	5	9	SI	1	10		NO	0		NO	0	5	SI	1	5	SI	1
777	11	1	MASCULINO	2	0.67	6.6	PRE INTERVENCIÓN	1	1	0	0	NO	0	-1.8	1	Q205	17	6	5	SI	1	5		NO	0		NO	0	4	SI	1	1	SI	1
778	5	1	Masculino	2	0.67	6.6	POST INTERVENCIÓN	3	0	0	1	NO	0	-1.98	1	D721	3	8	6	NO	0
779	21	1	Femenino	1	0.7	6.5	INTERVENCIÓN	2	0	1	0	NO	0	-1.91	1	Q441	17	3	9	SI	1	9		NO	0		NO	0	5	SI	1	4	SI	1
780	12	1	MASCULINO	2	0.82	6.5	PRE INTERVENCIÓN	1	1	0	0	NO	0	-6.6	1	Q909	17	1	3	NO	0
781	10	1	FEMENINO	1	0.66	6.5	PRE INTERVENCIÓN	1	1	0	0	NO	0	-1.24	1	Q205	17	8	10	SI	1	15		NO	0	1	SI	1	10	SI	1	4	SI	1
782	9	1	FEMENINO	1	0.66	6.5	PRE INTERVENCIÓN	1	1	0	0	NO	0	-1.31	1	Q205	17	8	7	SI	1	8		NO	0		NO	0	7	SI	1	1	SI	1
783	15	1	Masculino	2	0.7	6.4	INTERVENCIÓN	2	0	1	0	NO	0	-3.06	1	Q909	17	6	3	NO	0
784	8	1	Masculino	2	0.69	6.39	INTERVENCIÓN	2	0	1	0	NO	0	-3.17	1	K219	11	5	2	No	0
785	9	1	MASCULINO	2	0.68	6.35	PRE INTERVENCIÓN	1	1	0	0	NO	0	-2.75	1	P271	16	4	4	NO	0
786	6	1	Masculino	2	0.65	6.3	POST INTERVENCIÓN	3	0	0	1	NO	0	-1.86	1	Z489	21	2	2	No	0
787	5	1	MASCULINO	2	0.63	6.25	PRE INTERVENCIÓN	1	1	0	0	NO	0	-1.04	1	Q909	17	1	8	SI	1	4		NO	0		NO	0	4	SI	1		NO	0
788	2	1	Masculino	2	0.95	6.2	POST INTERVENCIÓN	3	0	0	1	NO	0	-7.86	1	J189	10	2	7	SI	1	2		NO	0		NO	0	1	SI	1	1	SI	1
789	10	1	FEMENINO	1	0.71	6.15	PRE INTERVENCIÓN	1	1	0	0	NO	0	-3.51	1	Q205	17	2	2	No	0
790	9	1	MASCULINO	2	0.7	6.15	PRE INTERVENCIÓN	1	1	0	0	NO	0	-3.87	1	Q205	17	2	5	SI	1	3		NO	0		NO	0	3	SI	1		NO	0
791	6	1	Masculino	2	0.63	6.15	POST INTERVENCIÓN	3	0	0	1	SI	1	-1.28	1	J189	10	2	10	SI	1	3		NO	0	1	SI	1	2	SI	1		NO	0
792	4	1	Masculino	2	0.64	6.13	POST INTERVENCIÓN	3	0	0	1	NO	0	-1.7	1	D721	3	3	7	SI	1	1		NO	0		NO	0	1	SI	1		NO	0
793	12	1	Femenino	1	0.61	6.12	INTERVENCIÓN	2	0	1	0	NO	0	0.02	2	K729	11	4	10	SI	1	2		NO	0		NO	0	1	SI	1	1	SI	1
794	6	1	FEMENINO	1	0.6	6.08	PRE INTERVENCIÓN	1	1	0	0	NO	0	0.02	2	Q205	17	3	5	SI	1	2		NO	0		NO	0	1	SI	1	1	SI	1
795	26	2	Masculino	2	0.71	6.07	POST INTERVENCIÓN	3	0	0	1	NO	0	-3.74	1	Q870	17	3	3	SI	1	1		NO	0		NO	0	1	SI	1		NO	0
796	65	2	FEMENINO	1	0.62	6	PRE INTERVENCIÓN	1	1	0	0	NO	0	0.24	2	J189	10	1	3	No	0
797	19	1	FEMENINO	1	0.67	6	PRE INTERVENCIÓN	1	1	0	0	NO	0	-1.91	1	Q909	17	5	7	SI	1	8		NO	0		NO	0	4	SI	1	4	SI	1
798	7	1	FEMENINO	1	0.6	5.9	PRE INTERVENCIÓN	1	1	0	0	NO	0	-0.34	2	F069	5	1	7	SI	1	3		NO	0		NO	0	2	SI	1	1	SI	1
799	4	1	FEMENINO	1	0.6	5.9	PRE INTERVENCIÓN	1	1	0	0	SI	1	-0.19	2	C910	2	5	4	No	0
800	27	2	FEMENINO	1	0.68	5.8	PRE INTERVENCIÓN	1	1	0	0	NO	0	-2.75	1	J111	10	7	4	NO	0
801	14	1	Femenino	1	0.67	5.8	INTERVENCIÓN	2	0	1	0	NO	0	-2.65	1	J189	10	4	6	SI	1	2		NO	0		NO	0	1	SI	1	1	SI	1
802	27	2	FEMENINO	1	0.67	5.7	PRE INTERVENCIÓN	1	1	0	0	NO	0	-2.59	1	J111	10	9	13	SI	1	13		NO	0	1	SI	1	7	SI	1	5	SI	1
803	18	1	Femenino	1	0.7	5.7	INTERVENCIÓN	2	0	1	0	NO	0	-3.69	1	Q262	17	3	3	SI	1	1		NO	0		NO	0	1	SI	1		NO	0
804	2	1	MASCULINO	2	0.57	5.64	PRE INTERVENCIÓN	1	1	0	0	NO	0	0.63	2	K561	11	1	5	SI	1	1		NO	0		NO	0		NO	0	1	SI	1
805	9	1	MASCULINO	2	0.72	5.6	PRE INTERVENCIÓN	1	1	0	0	NO	0	-5.59	1	Q439	17	8	11	SI	1	11		NO	0	3	SI	1	6	SI	1	2	SI	1
806	8	1	MASCULINO	2	0.69	5.6	PRE INTERVENCIÓN	1	1	0	0	NO	0	-4.71	1		3	2	2	NO	0
807	8	1	MASCULINO	2	0.67	5.6	PRE INTERVENCIÓN	1	1	0	0	NO	0	-4.06	1	Q793	17	6	2	NO	0
808	12	1	Femenino	1	0.66	5.56	POST INTERVENCIÓN	3	0	0	1	NO	0	-2.86	1	G401	6	2	11	SI	1	13		NO	0		NO	0	7	SI	1	6	SI	1
809	7	1	Femenino	1	0.62	5.54	POST INTERVENCIÓN	3	0	0	1	NO	0	-1.88	1	J189	10	3	6	No	0
810	13	1	FEMENINO	1	0.69	5.53	PRE INTERVENCIÓN	1	1	0	0	NO	0	-4.02	1			1	6	SI	1	4		NO	0		NO	0	2	SI	1	2	SI	1
811	16	1	Masculino	2	0.69	5.5	INTERVENCIÓN	2	0	1	0	NO	0	-4.54	1	Z930	21	19	8	SI	1	2		NO	0		NO	0	2	SI	1		NO	0
812	8	1	MASCULINO	2	0.7	5.5	PRE INTERVENCIÓN	1	1	0	0	NO	0	-5.21	1	Q439	17	1	5	NO	0
813	6	1	MASCULINO	2	0.43	5.5	PRE INTERVENCIÓN	1	1	0	0	NO	0	7.04	4	Q040	17	1	3	NO	0
814	5	1	Femenino	1	0.67	5.5	POST INTERVENCIÓN	3	0	0	1	NO	0	-3.5	1	K449	11	2	2	No	0
815	7	1	MASCULINO	2	0.64	5.45	PRE INTERVENCIÓN	1	1	0	0	NO	0	-3.2	1	P942	16	1	3	SI	1	1		NO	0		NO	0		NO	0	1	SI	1
816	72	2	MASCULINO	2	0.62	5.4	PRE INTERVENCIÓN	1	1	0	0	NO	0	-1.03	1	Q439	17	2	2	NO	0
817	12	1	Femenino	1	0.69	5.4	INTERVENCIÓN	2	0	1	0	NO	0	-4.27	1	K319	11	3	2	No	0
818	3	1	Masculino	2	0.56	5.39	POST INTERVENCIÓN	3	0	0	1	NO	0	0.22	2	Q201	17	4	6	SI	1	4		NO	0		NO	0	4	SI	1		NO	0
819	2	1	FEMENINO	1	0.58	5.3	PRE INTERVENCIÓN	1	1	0	0	NO	0	-0.01	2	D693	3	2	2	No	0
820	9	1	MASCULINO	2	0.63	5.25	PRE INTERVENCIÓN	1	1	0	0	NO	0	-3.21	1	Q250-Q20	17	1	4	SI	1	3		NO	0		NO	0	3	SI	1		NO	0
821	9	1	MASCULINO	2	0.63	5.25	PRE INTERVENCIÓN	1	1	0	0	NO	0	-3.21	1	Q250-Q20	17	1	4	SI	1	3		NO	0		NO	0	3	SI	1		NO	0
822	7	1	MASCULINO	2	0.65	5.25	PRE INTERVENCIÓN	1	1	0	0	NO	0	-4	1	A419	1	1	8	SI	1	6		NO	0	2	SI	1	3	SI	1	1	SI	1
823	5	1	Femenino	1	0.61	5.23	INTERVENCIÓN	2	0	1	0	NO	0	-2.07	1	Q441	17	8	8	SI	1	1		NO	0		NO	0	1	SI	1		NO	0
824	15	1	MASCULINO	2	0.69	5.2	PRE INTERVENCIÓN	1	1	0	0	NO	0	-5.24	1	T868	19	4	6	NO	0
825	8	1	Femenino	1	0.64	5.2	POST INTERVENCIÓN	3	0	0	1	NO	0	-3.25	1	Q909	17	2	5	SI	1	4		NO	0		NO	0	3	SI	1	1	SI	1
826	3	1	FEMENINO	1	0.56	5.1	PRE INTERVENCIÓN	1	1	0	0	NO	0	-0.06	2	R162-D64	18	1	7	SI	1	8		NO	0	1	SI	1	6	SI	1	1	SI	1
827	4	1	Femenino	1	0.61	5.06	INTERVENCIÓN	2	0	1	0	NO	0	-2.14	1	Q441	17	11	3	NO	0
828	7	1	MASCULINO	2	0.55	5.04	PRE INTERVENCIÓN	1	1	0	0	NO	0	-0.58	2	G919	6	1	3	No	0
829	12	1	Masculino	2	0.62	5	POST INTERVENCIÓN	3	0	0	1	NO	0	-2.92	1	Q447	17	12	19	SI	1	23		NO	0	1	SI	1	13	SI	1	9	SI	1
830	10	1	Femenino	1	0.63	5	POST INTERVENCIÓN	3	0	0	1	NO	0	-3.25	1	K831	11	4	5	NO	0
831	7	1	MASCULINO	2	0.61	5	PRE INTERVENCIÓN	1	1	0	0	NO	0	-3.19	1	P271	16	1	4	SI	1	1		NO	0		NO	0	1	SI	1		NO	0
832	3	1	Masculino	2	0.6	5	INTERVENCIÓN	2	0	1	0	NO	0	-2.3	1	A419	1	1	8	NO	0
833	2	1	Masculino	2	0.58	5	INTERVENCIÓN	2	0	1	0	NO	0	-1.07	1		3	2	5	SI	1	2		NO	0		NO	0	2	SI	1		NO	0
834	8	1	MASCULINO	2	0.63	4.96	PRE INTERVENCIÓN	1	1	0	0	NO	0	-3.95	1	K219	11	4	6	SI	1	3		NO	0		NO	0	3	SI	1		NO	0
835	8	1	MASCULINO	2	0.63	4.96	PRE INTERVENCIÓN	1	1	0	0	NO	0	-3.95	1	K219	11	4	6	SI	1	3		NO	0		NO	0	3	SI	1		NO	0
836	9	1	FEMENINO	1	0.71	4.9	PRE INTERVENCIÓN	1	1	0	0	NO	0	-5.84	1	Q442	17	3	5	SI	1	1		NO	0		NO	0	1	SI	1		NO	0
837	1	1	MASCULINO	2	0.58	4.87	PRE INTERVENCIÓN	1	1	0	0	NO	0	-0.26	2	Q909	17	3	6	SI	1	3		NO	0	1	SI	1	1	SI	1	1	SI	1
838	1	1	Masculino	2	0.55	4.8	POST INTERVENCIÓN	3	0	0	1	NO	0	0.69	2	D693	3	2	2	No	0
839	10	1	Masculino	2	0.53	4.53	INTERVENCIÓN	2	0	1	0	NO	0	-0.78	2	Q909	17	7	2	NO	0
840	20	1	FEMENINO	1	0.6	4.5	PRE INTERVENCIÓN	1	1	0	0	NO	0	-2.72	1	Q201	17	7	11	SI	1	19		NO	0	1	SI	1	14	SI	1	4	SI	1
841	12	1	FEMENINO	1	0.65	4.5	PRE INTERVENCIÓN	1	1	0	0	NO	0	-4.91	1	P271	16	4	6	SI	1	6		NO	0		NO	0	5	SI	1	1	SI	1
842	1	1	FEMENINO	1	0.52	4.49	PRE INTERVENCIÓN	1	1	0	0	NO	0	1.44	3	Q249	17	1	2	No	0
843	11	1	FEMENINO	1	0.63	4.47	PRE INTERVENCIÓN	1	1	0	0	NO	0	-4.33	1	Q442	17	3	7	SI	1	1		NO	0		NO	0	1	SI	1		NO	0
844	7	1	MASCULINO	2	0.56	4.45	PRE INTERVENCIÓN	1	1	0	0	NO	0	-2.36	1	Q909	17	3	5	SI	1	2		NO	0		NO	0	1	SI	1	1	SI	1
845	11	1	Femenino	1	0.54	4.41	POST INTERVENCIÓN	3	0	0	1	NO	0	-1.02	1	Q225 - Q	17	1	4	SI	1	3		NO	0		NO	0	3	SI	1		NO	0
846	12	1	FEMENINO	1	0.66	4.4	PRE INTERVENCIÓN	1	1	0	0	NO	0	-5.42	1	P271	16	1	9	SI	1	6		NO	0		NO	0	4	SI	1	2	SI	1
847	7	1	Femenino	1	0.59	4.4	POST INTERVENCIÓN	3	0	0	1	NO	0	-3.3	1	I500	9	2	5	SI	1	4		NO	0		NO	0	3	SI	1	1	SI	1
848	4	1	Masculino	2	0.6	4.37	POST INTERVENCIÓN	3	0	0	1	NO	0	-4	1	J189	10	2	3	NO	0
849	9	1	MASCULINO	2	0.62	4.32	PRE INTERVENCIÓN	1	1	0	0	NO	0	-5.23	1	Z432-Z43	21	4	3	NO	0
850	7	1	Masculino	2	0.64	4.3	INTERVENCIÓN	2	0	1	0	NO	0	-5.85	1	Z489	21	8	3	SI	1	2		NO	0		NO	0	2	SI	1		NO	0
851	7	1	Masculino	2	0.62	4.3	INTERVENCIÓN	2	0	1	0	NO	0	-5.22	1	P271	16	5	11	SI	1	7		NO	0		NO	0	5	SI	1	2	SI	1
852	3	1	MASCULINO	2	0.58	4.3	PRE INTERVENCIÓN	1	1	0	0	NO	0	-3.26	1	Q439	17	2	3	NO	0
853	1	1	MASCULINO	2	0.69	4.3	PRE INTERVENCIÓN	1	1	0	0	NO	0	-4.95	1	D694	3	1	2	No	0
854	2	1	Femenino	1	0.56	4.29	POST INTERVENCIÓN	3	0	0	1	NO	0	-1.48	1	D181	3	1	4	No	0
855	2	1	MASCULINO	2	0.69	4.2	PRE INTERVENCIÓN	1	1	0	0	NO	0	-6.19	1	C929	2	1	3	SI	1	3		NO	0		NO	0	3	SI	1		NO	0
856	2	1	MASCULINO	2	0.57	4.2	PRE INTERVENCIÓN	1	1	0	0	NO	0	-2.65	1	Q897	17	1	4	NO	0
857	1	1	Masculino	2	0.51	4.2	POST INTERVENCIÓN	3	0	0	1	NO	0	0.89	2	P361	16	2	9	SI	1	4		NO	0		NO	0	3	SI	1	1	SI	1
858	4	1	MASCULINO	2	0.51	4.1	PRE INTERVENCIÓN	1	1	0	0	NO	0	-1.02	1	D376-D18	3	4	2	No	0
859	19	1	FEMENINO	1	0.6	4.06	PRE INTERVENCIÓN	1	1	0	0	NO	0	-3.9	1	Q204	17	1	9	SI	1	12		NO	0		NO	0	11	SI	1	1	SI	1
860	1	1	Femenino	1	0.52	4.04	INTERVENCIÓN	2	0	1	0	NO	0	0.18	2	R509	18	4	3	NO	0
861	13	1	FEMENINO	1	0.56	4	PRE INTERVENCIÓN	1	1	0	0	NO	0	-2.88	1	Q933	17	13	13	SI	1	14		NO	0	4	SI	1	7	SI	1	3	SI	1
862	4.66	1	Femenino	1	0.41	4	POST INTERVENCIÓN	3	0	0	1	NO	0	3.82	4	P361	16	1	4	No	0
863	8	1	FEMENINO	1	0.6	3.95	PRE INTERVENCIÓN	1	1	0	0	NO	0	-4.63	1	Q212	17	2	5	SI	1	3		NO	0		NO	0	3	SI	1		NO	0
864	10	1	FEMENINO	1	0.55	3.93	PRE INTERVENCIÓN	1	1	0	0	NO	0	-2.98	1	I270	9	3	5	SI	1	4		NO	0		NO	0	4	SI	1		NO	0
865	9	1	FEMENINO	1	0.55	3.93	PRE INTERVENCIÓN	1	1	0	0	NO	0	-3.04	1		3	3	5	SI	1	4		NO	0		NO	0	3	SI	1	1	SI	1
866	6	1	MASCULINO	2	0.57	3.9	PRE INTERVENCIÓN	1	1	0	0	NO	0	-4.44	1	Q909	17	1	12	SI	1	18		NO	0	3	SI	1	13	SI	1	2	SI	1
867	6	1	FEMENINO	1	0.53	3.9	PRE INTERVENCIÓN	1	1	0	0	NO	0	-2.21	1	Q318	17	8	21	SI	1	19		NO	0	1	SI	1	7	SI	1	11	SI	1
868	5	1	Masculino	2	0.55	3.86	POST INTERVENCIÓN	3	0	0	1	NO	0	-3.57	1	P271	16	10	6	No	0
869	1.67	1	MASCULINO	2	0.68	3.84	PRE INTERVENCIÓN	1	1	0	0	NO	0	-6.7	1	Q249	17	1	8	SI	1	8		NO	0	1	SI	1	5	SI	1	2	SI	1
870	5	1	MASCULINO	2	0.53	3.8	PRE INTERVENCIÓN	1	1	0	0	NO	0	-3.01	1	Q909	17	1	11	SI	1	19		NO	0	2	SI	1	14	SI	1	3	SI	1
871	4	1	Femenino	1	0.55	3.8	POST INTERVENCIÓN	3	0	0	1	NO	0	-3.09	1	B24X	1	4	5	SI	1	5		NO	0		NO	0	4	SI	1	1	SI	1
872	2	1	MASCULINO	2	0.51	3.8	PRE INTERVENCIÓN	1	1	0	0	NO	0	-1.27	1	R568	18	3	7	SI	1	7		NO	0		NO	0	2	SI	1	5	SI	1
873	2.47	1	Masculino	2	0.53	3.76	POST INTERVENCIÓN	3	0	0	1	NO	0	-2.14	1	P361	16	2	6	SI	1	4		NO	0	2	SI	1	2	SI	1		NO	0
874	11	1	MASCULINO	2	0.63	3.75	PRE INTERVENCIÓN	1	1	0	0	NO	0	-6.71	1	Q221	17	5	7	NO	0
875	1	1	Masculino	2	0.53	3.72	POST INTERVENCIÓN	3	0	0	1	SI	1	-1.35	1	D693	3	1	2	NO	0
876	5	1	FEMENINO	1	0.53	3.7	PRE INTERVENCIÓN	1	1	0	0	NO	0	-2.73	1			8	23	SI	1	38		NO	0	4	SI	1	22	SI	1	12	SI	1
877	12	1	Femenino	1	0.62	3.68	INTERVENCIÓN	2	0	1	0	NO	0	-5.86	1	K929	11	4	7	SI	1	4		NO	0		NO	0	4	SI	1		NO	0
878	6	1	Masculino	2	0.54	3.68	POST INTERVENCIÓN	3	0	0	1	NO	0	-3.83	1	P271	16	4	6	SI	1	1		NO	0		NO	0	1	SI	1		NO	0
879	3	1	Femenino	1	0.52	3.6	INTERVENCIÓN	2	0	1	0	NO	0	-2.21	1	Q909	17	11	6	SI	1	2		NO	0		NO	0	1	SI	1	1	SI	1
880	2	1	Masculino	2	0.49	3.57	INTERVENCIÓN	2	0	1	0	NO	0	-0.97	2	Q213	17	4	3	SI	1	2		NO	0		NO	0	2	SI	1		NO	0
881	6.03	1	Femenino	1	0.53	3.5	POST INTERVENCIÓN	3	0	0	1	NO	0	-3.42	1	Q059	17	2	4	No	0
882	3	1	Masculino	2	0.58	3.5	POST INTERVENCIÓN	3	0	0	1	NO	0	-5.31	1	P271	16	1	2	No	0
883	2	1	Masculino	2	0.53	3.5	POST INTERVENCIÓN	3	0	0	1	NO	0	-3.06	1	Q262	17	2	10	SI	1	10		NO	0	2	SI	1	8	SI	1		NO	0
884	1	1	Masculino	2	0.52	3.46	POST INTERVENCIÓN	3	0	0	1	NO	0	-1.54	1	R69X	18	2	2	SI	1	1		NO	0		NO	0	1	SI	1		NO	0
885	6.67	1	FEMENINO	1	0.46	3.45	PRE INTERVENCIÓN	1	1	0	0	NO	0	-0.24	2	Q818	17	1	8	SI	1	2		NO	0		NO	0	2	SI	1		NO	0
886	6.67	1	FEMENINO	1	0.46	3.45	PRE INTERVENCIÓN	1	1	0	0	NO	0	-0.24	2	Q818	17	1	10	SI	1	2		NO	0		NO	0	2	SI	1		NO	0
887	0.8	1	MASCULINO	2	0.49	3.25	PRE INTERVENCIÓN	1	1	0	0	NO	0	-0.89	2	Q045	17	1	2	NO	0
888	11	1	FEMENINO	1	0.62	3.2	PRE INTERVENCIÓN	1	1	0	0	NO	0	-7.08	1	P271	16	1	7	SI	1	5		NO	0		NO	0	4	SI	1	1	SI	1
889	6	1	Femenino	1	0.56	3.2	INTERVENCIÓN	2	0	1	0	NO	0	-5.33	1	Q872	17	6	4	SI	1	3		NO	0		NO	0	3	SI	1		NO	0
890	2	1	MASCULINO	2	0.51	3.2	PRE INTERVENCIÓN	1	1	0	0	NO	0	-3.2	1	N19X	14	1	3	SI	1	1		NO	0		NO	0	1	SI	1		NO	0
891	0.43	1	FEMENINO	1	0.5	3.2	PRE INTERVENCIÓN	1	1	0	0	NO	0	-0.44	2	Q249	17	1	8	SI	1	4		NO	0	1	SI	1	3	SI	1		NO	0
892	8	1	Femenino	1	0.56	3.14	INTERVENCIÓN	2	0	1	0	NO	0	-5.69	1	A419	1	4	10	SI	1	8		NO	0	1	SI	1	5	SI	1	2	SI	1
893	8	1	Femenino	1	0.56	3.14	INTERVENCIÓN	2	0	1	0	NO	0	-5.69	1	A419	1	4	10	SI	1	8		NO	0	1	SI	1	5	SI	1	2	SI	1
894	3.84	1	Masculino	2	0.49	3.13	POST INTERVENCIÓN	3	0	0	1	NO	0	-3.4	1	P361	16	4	6	SI	1	1		NO	0		NO	0	1	SI	1		NO	0
895	5.21	1	Masculino	2	0.5	3.05	INTERVENCIÓN	2	0	1	0	NO	0	-4	1	P369	16	5	2	NO	0
896	1	1	Masculino	2	0.51	3.02	POST INTERVENCIÓN	3	0	0	1	NO	0	-2.75	1	Q400	17	3	5	SI	1	1		NO	0		NO	0	1	SI	1		NO	0
897	2	1	Masculino	2	0.5	3	POST INTERVENCIÓN	3	0	0	1	NO	0	-3.46	1	P271	16	7	6	SI	1	4		NO	0		NO	0	3	SI	1	1	SI	1
898	1	1	MASCULINO	2	0.49	2.95	PRE INTERVENCIÓN	1	1	0	0	NO	0	-1.91	1	Q249	17	1	7	SI	1	3		NO	0		NO	0	3	SI	1		NO	0
899	2	1	Femenino	1	0.66	2.88	POST INTERVENCIÓN	3	0	0	1	NO	0	-7.26	1	Q909	17	1	2	NO	0
900	2.47	1	Femenino	1	0.53	2.81	POST INTERVENCIÓN	3	0	0	1	NO	0	-4.53	1	Q897	17	1	6	NO	0
901	1	1	Masculino	2	0.5	2.8	POST INTERVENCIÓN	3	0	0	1	NO	0	-3.05	1	Q201	17	3	3	SI	1	3		NO	0		NO	0	3	SI	1		NO	0
902	1	1	Masculino	2	0.5	2.8	POST INTERVENCIÓN	3	0	0	1	NO	0	-3.05	1	Q201	17	2	3	SI	1	3		NO	0		NO	0	3	SI	1		NO	0
903	0.37	1	MASCULINO	2	0.47	2.78	PRE INTERVENCIÓN	1	1	0	0	NO	0	-0.59	2	Q203	17	1	3	SI	1	1		NO	0		NO	0	1	SI	1		NO	0
904	4.38	1	Masculino	2	0.49	2.72	POST INTERVENCIÓN	3	0	0	1	NO	0	-4.85	1	P964	16	2	2	NO	0
905	4.11	1	Femenino	1	0.47	2.7	POST INTERVENCIÓN	3	0	0	1	NO	0	-3.37	1	J189	10	2	6	SI	1	1		NO	0		NO	0	1	SI	1		NO	0
906	1	1	MASCULINO	2	0.5	2.7	PRE INTERVENCIÓN	1	1	0	0	NO	0	-3.4	1	Q249	17	1	9	SI	1	9		NO	0	1	SI	1	5	SI	1	3	SI	1
907	1.92	1	Masculino	2	0.52	2.61	POST INTERVENCIÓN	3	0	0	1	NO	0	-5.5	1	D181	3	2	3	No	0
908	2	1	Femenino	1	0.44	2.6	POST INTERVENCIÓN	3	0	0	1	NO	0	-1.69	1	J189	10	6	3	No	0
909	1.74	1	Masculino	2	0.44	2.51	POST INTERVENCIÓN	3	0	0	1	NO	0	-2.67	1	Q249	17	2	3	SI	1	1		NO	0		NO	0		NO	0	1	SI	1
910	3	1	Femenino	1	0.56	2.5	INTERVENCIÓN	2	0	1	0	NO	0	-6.6	1	Q249	17	3	7	SI	1	6		NO	0	1	SI	1	4	SI	1	1	SI	1
911	1.27	1	Femenino	1	0.47	2.4	INTERVENCIÓN	2	0	1	0	NO	0	-2.9	1	Q213	17	6	4	SI	1	1		NO	0		NO	0	1	SI	1		NO	0
912	1.92	1	Masculino	2	0.52	2.37	POST INTERVENCIÓN	3	0	0	1	NO	0	-6.14	1	P551	16	2	3	NO	0
913	1	1	Masculino	2	0.48	2.1	POST INTERVENCIÓN	3	0	0	1	NO	0	-4.88	1	Q249	17	7	6	SI	1	5		NO	0		NO	0	4	SI	1	1	SI	1
914			Masculino	2		27.5	INTERVENCIÓN	2	0	1	0	NO	0				3	2	3	NO	0
915			Femenino	1			INTERVENCIÓN	2	0	1	0	NO	0				3	6	3	SI	1	3		NO	0	1	SI	1	2	SI	1		NO	0
